# Supplementary material for: Technology empowerment: Digital transformation and enterprise ESG performance—Evidence from China’s manufacturing sector
Source: PLoS One. 2024 Apr 17;19(4):e0302029. doi: 10.1371/journal.pone.0302029 (PMC11023589; doi:10.1371/journal.pone.0302029)
Supplement: S1 Data — (XLSX) [file pone.0302029.s001.xlsx]

## Sheet: Sheet1
Symbol	id	year	Digital	ESG	industry	size	lev	grow	cashflow	indire	listage	top1	ESG_H	Digital_index	Tra	Nature of enterprise	IV	Ngap	HHI
000008	1	2014	1.38629	13.1979	H61	20.3288	0.112276	0.008977	0.101922	0.4286	3.2581	0.5148	3	25.1157	0.1875	0	139.35	0	0.373196
000008	1	2015	3.98898	25.7419	C37	22.0012	0.189809	3.216	-0.0201881	0.4286	3.29584	0.2822	3	43.9267	0.2625	0	181.73	0	0.367202
000008	1	2016	4.56435	26.9389	C37	22.8265	0.246583	0.448569	-0.00685084	0.4286	3.3322	0.1246	3.75	42.238	0.2025	1	178.057	0	0.14635
000008	1	2017	5.14749	26.104	C37	23.0915	0.326949	0.242497	-0.00495949	0.4286	3.3673	0.1242	4	50.976	0.1725	1	172.851	0	0.131538
000008	1	2018	5.96101	25.0578	C37	23.0714	0.29251	0.100376	-0.0564255	0.3333	3.4012	0.2	3.75	53.5386	0.135	1	186.112	0	0.121462
000008	1	2019	5.56452	27.0999	C37	23.2119	0.370962	0.255465	0.000441634	0.3333	3.43399	0.2292	3.75	52.6517	0.2075	1	186.656	0	0.091099
000008	1	2020	4.98361	28.1461	C37	23.2749	0.480167	-0.404524	0.0405384	0.3333	3.46574	0.2562	4	48.3603	0.19	1	178.431	0.126959	0.105764
000008	1	2021	4.90527	26.8987	C37	23.2393	0.568954	0.155036	0.0370591	0.3333	3.49651	0.2562	3.25	49.5648	0.095	1	181.488	0.178417	0.099924
000012	2	2011	2.07944	22.9152	C30	23.4499	0.521906	0.068026	0.110496	0.3333	3.3322	0.0362	5.75	27.0728	0.605	1	103.37	0	0.10408
000012	2	2012	0.693147	24.8868	C30	23.386	0.493004	-0.154324	0.120384	0.3333	3.3673	0.0362	5.25	26.8613	0.5825	1	118.7	0.0026345	0.079244
000012	2	2013	2.19722	24.8868	C30	23.4366	0.442868	0.105719	0.112665	0.3333	3.4012	0.0362	4.25	27.6423	0.71	1	138.16	0	0.079666
000012	2	2014	2.48491	25.2791	C30	23.4501	0.442985	-0.089127	0.0920062	0.3333	3.43399	0.0362	4	25.1075	0.6875	1	139.35	0	0.074938
000012	2	2015	3.04452	28.1662	C30	23.4742	0.511696	0.054849	0.0697975	0.6	3.46574	0.1108	4.75	26.3766	0.655	0	133.47	0	0.131016
000012	2	2016	3.17805	29.1822	C30	23.5651	0.525907	0.207673	0.130686	0.4286	3.49651	0.1545	5	27.6834	0.5125	0	130.457	0	0.113918
000012	2	2017	3.17805	27.8141	C30	23.6955	0.55057	0.212313	0.126104	0.3333	3.52636	0.1484	5	29.6897	0.17	0	132.476	0	0.125441
000012	2	2018	3.58352	31.6367	C30	23.6737	0.505634	-0.024766	0.111455	0.375	3.55535	0.1481	5.25	35.4722	0.275	0	148.268	0.046357	0.154487
000012	2	2019	3.71357	30.681	C30	23.6248	0.457957	-0.013001	0.130707	0.375	3.58352	0.1501	5	34.9698	0.3075	0	143.504	0.029291	0.164174
000012	2	2020	3.93183	31.4858	C30	23.6071	0.406367	0.019025	0.152694	0.3333	3.61092	0.1519	5	39.5822	0.35	0	123.297	0.005634	0.16818
000012	2	2021	4.38203	39.5936	C30	23.716	0.404872	0.277173	0.195698	0.3333	3.63759	0.1519	5	40.8206	0.435	0	128.255	0	0.145361
000021	3	2011	4.34381	23.0761	C39	23.059	0.582013	-0.103081	0.0164534	0.3333	2.94444	0.4964	4.75	49.8275	0.1625	1	103.37	0.0505555	0.070356
000021	3	2012	4.43082	23.7702	C39	23.0438	0.59178	-0.119743	0.028272	0.3333	2.99573	0.4964	5	40.6652	0.18	1	118.7	0.0405055	0.064357
000021	3	2013	4.60517	21.7785	C39	23.3426	0.638573	-0.082928	0.0326994	0.3333	3.04452	0.4451	5	46.2959	0.2225	1	138.16	0.0041275	0.054426
000021	3	2014	4.33073	25.9632	C39	23.394	0.649905	0.093396	-0.00685736	0.3333	3.09104	0.4451	5	48.7268	0.34	1	139.35	0.0317845	0.050204
000021	3	2015	4.62497	28.4478	C39	23.3861	0.636919	-0.06582	0.0342082	0.3333	3.13549	0.4451	5.75	46.2017	0.38	1	133.47	0.0219805	0.053668
000021	3	2016	4.46591	28.639	C39	23.1843	0.547908	-0.01905	0.0304282	0.3333	3.17805	0.4451	6	46.5613	0.3075	1	130.457	0.0185255	0.044692
000021	3	2017	4.92725	28.1964	C39	23.5326	0.642835	-0.05703	0.0433551	0.3333	3.21888	0.4451	6	49.5871	0.2475	1	132.476	0	0.041492
000021	3	2018	5.03044	29.3029	C39	23.4957	0.576803	0.130278	0.0263034	0.3333	3.2581	0.4451	5.25	52.034	0.2675	1	148.268	0	0.034534
000021	3	2019	4.78749	34.5136	C39	23.6385	0.615132	-0.176651	-0.0541997	0.3333	3.29584	0.4351	5	49.5398	0.26	1	143.504	0	0.089114
000021	3	2020	4.74493	34.8556	C39	23.7976	0.629761	0.131839	0.144328	0.375	3.3322	0.3661	5.75	51.1681	0.48	1	123.297	0	0.087135
000021	3	2021	5.15906	37.28	C39	24.0209	0.575808	0.101623	0.0320754	0.3333	3.3673	0.3451	6	52.2672	0.52	1	128.255	0	0.078766
000039	4	2011	3.13549	24.2732	C33	24.8878	0.664184	0.238693	0.0350276	0.375	2.99573	0.2554	5	27.0172	0.6175	1	103.37	0	0.216372
000039	4	2012	3.43399	25.0679	C33	24.8663	0.648892	-0.152686	0.0356062	0.375	3.04452	0.5373	5	28.9169	0.6125	1	118.7	0	0.209934
000039	4	2013	3.63759	39.5131	C33	25.0083	0.662616	0.065159	0.0378747	0.4286	3.09104	0.5373	5	34.7668	0.7525	1	138.16	0	0.19303
000039	4	2014	3.82864	39.5131	C33	25.1981	0.689185	0.21074	0.0733055	0.375	3.13549	0.5352	3.75	38.2172	0.755	1	139.35	0	0.207235
000039	4	2015	4.29046	40.5593	C33	25.3939	0.667536	-0.162479	-0.0338152	0.4286	3.17805	0.4803	4.75	47.3422	0.7425	1	133.47	0.010385	0.247743
000039	4	2016	4.41884	40.5593	C33	25.5485	0.685954	-0.129063	0.0187909	0.375	3.21888	0.5544	5	42.6353	0.5725	1	130.457	0.031683	0.178272
000039	4	2017	4.94876	47.5505	C33	25.5954	0.668943	0.492809	0.0327353	0.375	3.2581	0.5802	4.5	47.1347	0.7525	1	132.476	0.0062125	0.218189
000039	4	2018	4.8752	49.4719	C33	25.7914	0.670181	0.225396	0.000885753	0.375	3.29584	0.58	4.75	57.3483	0.7825	1	148.268	0.007394	0.245474
000039	4	2019	5.1358	50.9405	C33	25.8714	0.680212	-0.082166	0.0205599	0.375	3.3322	0.5812	5.5	54.2589	0.735	1	143.504	0.0258225	0.185991
000039	4	2020	5.20949	51.7956	C33	25.7083	0.631672	0.097229	0.0876161	0.3333	3.3673	0.582	5.5	37.4341	0.75	1	123.297	0	0.159298
000039	4	2021	5.04986	51.2725	C33	25.7623	0.630773	0.738504	0.133322	0.3333	3.4012	0.5931	5.5	54.8659	0.745	1	128.255	0	0.186708
000050	5	2011	3.2581	17.4228	C39	22.8092	0.6375	0.336041	0.0661881	0.4286	3.3673	0.4562	4	30.354	0.425	1	103.37	0	0.070356
000050	5	2012	2.94444	26.5265	C39	22.7778	0.608351	-0.06098	0.104694	0.4286	3.4012	0.4562	4	33.9057	0.42	1	118.7	0.0115575	0.064357
000050	5	2013	3.66356	42.6617	C39	22.7998	0.588088	0.042883	0.178229	0.3333	3.43399	0.4562	4	37.782	0.44	1	138.16	0	0.054426
000050	5	2014	3.17805	36.0225	C39	23.4764	0.454445	1.06275	0.0883023	0.3333	3.46574	0.2576	4	37.3798	0.545	1	139.35	0	0.050204
000050	5	2015	3.93183	41.4546	C39	23.7973	0.387465	0.129542	0.206165	0.375	3.49651	0.2576	4.25	56.538	0.5625	1	133.47	0.007403	0.053668
000050	5	2016	4.02535	42.5008	C39	23.7996	0.365342	0.019635	0.0452323	0.3333	3.52636	0.2081	4.25	51.2888	0.3275	1	130.457	0.0113645	0.044692
000050	5	2017	4.15888	44.1505	C39	24.1128	0.511848	0.305096	0.0647911	0.3333	3.55535	0.2081	4.75	52.5129	0.3275	1	132.476	0.004677	0.041492
000050	5	2018	4.52179	42.7522	C39	24.8182	0.566855	1.06327	0.0593837	0.3333	3.58352	0.1902	5	62.555	0.3025	1	148.268	0.009218	0.034534
000050	5	2019	4.60517	43.5469	C39	24.9046	0.591951	0.047401	0.0727362	0.3333	3.61092	0.1902	4.25	55.1798	0.395	1	143.504	0.0084905	0.089114
000050	5	2020	4.41884	42.7019	C39	25.0213	0.543647	-0.034649	0.0907705	0.3333	3.63759	0.1585	4	52.7331	0.53	1	123.297	0.005645	0.087135
000050	5	2021	4.48864	43.4966	C39	25.1107	0.566435	0.088821	0.062823	0.3636	3.66356	0.1585	4	52.4335	0.3875	1	128.255	0.0096105	0.078766
000055	6	2015	3.91202	21.8791	C33	22.2193	0.701165	0.31581	-0.0806683	0.4286	3.09104	0.0909	4	27.2767	0.255	0	133.47	0.0175425	0.247743
000055	6	2016	4.21951	23.8507	C33	22.6383	0.660779	0.648273	0.0686185	0.4286	3.13549	0.0872	3.25	24.9072	0.18	0	130.457	0	0.178272
000055	6	2017	4.27667	25.7016	C33	22.7548	0.575245	-0.298867	0.0731544	0.4286	3.17805	0.0872	4.5	32.699	0.24	0	132.476	0	0.218189
000055	6	2018	4.02535	26.6472	C33	23.0897	0.512594	0.034338	0.0363175	0.4286	3.21888	0.1008	4.25	32.151	0.055	0	148.268	0	0.245474
000055	6	2019	4.30407	28.7396	C33	23.1542	0.53991	-0.014082	-0.000464806	0.4286	3.2581	0.1022	4.75	38.0522	0.0625	0	143.504	0.0306185	0.185991
000055	6	2020	4.45435	29.8159	C33	23.197	0.540957	-0.008801	0.0462388	0.4286	3.29584	0.1087	5	39.9267	0.065	0	123.297	0.015678	0.159298
000055	6	2021	4.48864	34.1716	C33	23.2297	0.543997	0.194149	-0.00517279	0.4286	3.3322	0.1111	5	35.1968	0.1725	0	128.255	0.024816	0.186708
000059	7	2011	2.19722	14.0931	C25	24.0744	0.735552	0.569629	0.112025	0.3333	2.70805	0.5114	5	26.6342	0.205	1	87.69	0	0.379371
000059	7	2012	1.60944	20.9737	C25	24.2123	0.774421	-0.041226	-0.0642221	0.3333	2.77259	0.5114	5.5	26.1968	0.25	1	97.9	0	0.172544
000059	7	2013	2.3979	16.3364	C25	24.0712	0.745773	0.154107	0.0640062	0.375	2.83321	0.5114	5.25	26.9759	0.22	1	104.41	0.034576	0.316433
000059	7	2014	2.63906	12.1517	C25	24.2671	0.725987	0.057444	0.00368519	0.3333	2.89037	0.5086	4.75	24.4179	0.1525	1	103.29	0.058745	0.201895
000059	7	2016	1.60944	17.3423	C25	24.1691	0.646672	-0.058409	0.134643	0.2857	2.99573	0.3216	3.75	23.3168	0.235	1	101.125	0.79512	0.448785
000059	7	2017	1.60944	23.9815	C25	24.1562	0.591054	0.158392	0.0957436	0.3333	3.04452	0.3216	4.25	25.8235	0.2275	1	108.853	0	0.361557
000059	7	2018	2.07944	23.9815	C25	24.2033	0.576934	0.08808	0.0731085	0.3333	3.09104	0.3216	4.75	25.872	0.2025	1	111.962	0.0151625	0.402874
000059	7	2019	2.56495	23.9815	C25	24.1029	0.51817	0.079738	0.0927639	0.3333	3.13549	0.3216	5	25.7346	0.28	1	112.223	0	0.396212
000059	7	2020	1.79176	23.9815	C25	24.0519	0.494189	-0.23154	0.100884	0.3333	3.17805	0.2716	5	27.4537	0.315	1	114.433	0.013838	0.324194
000059	7	2021	1.60944	36.5154	C25	24.1926	0.53655	0.266608	0.0873325	0.3333	3.21888	0.2716	5	29.3786	0.335	1	117.634	0.001794	0.236645
000060	8	2011	1.60944	26.6472	C32	23.3653	0.525585	0.936871	0.0763546	0.3636	2.89037	0.3173	5	29.0857	0.3825	1	103.37	0	0.123612
000060	8	2012	2.07944	20.2394	C32	23.3675	0.495988	-0.012584	0.105663	0.3636	2.94444	0.3173	5.25	26.8644	0.5575	1	118.7	0	0.135928
000060	8	2013	2.56495	17.9861	C32	23.3939	0.561427	0.14773	0.0672007	0.3636	2.99573	0.3173	5.25	27.6751	0.5825	1	138.16	0	0.136304
000060	8	2014	1.79176	17.9861	C32	23.3776	0.540798	0.163673	0.060455	0.3636	3.04452	0.3173	4.25	25.103	0.58	1	139.35	0	0.12551
000060	8	2015	1.60944	24.7058	C32	23.4885	0.503239	-0.310741	0.0210929	0.4	3.09104	0.2958	4.75	28.352	0.4325	1	133.47	0	0.158656
000060	8	2016	1.60944	27.462	C32	23.5547	0.515829	-0.110923	0.0828783	0.4	3.13549	0.2958	5	25.1368	0.42	1	130.457	0	0.145911
000060	8	2017	2.07944	28.3271	C32	23.6608	0.448532	0.259476	0.130864	0.4444	3.17805	0.2751	5	24.2896	0.415	1	132.476	0	0.147901
000060	8	2018	2.56495	30.3289	C32	23.694	0.450591	0.052557	0.101084	0.3333	3.21888	0.2751	5	28.2199	0.3925	1	148.268	0	0.097907
000060	8	2019	1.79176	32.7029	C32	23.7349	0.440773	0.142116	0.109314	0.3333	3.2581	0.2751	5	32.7791	0.3975	1	143.504	0	0.123932
000060	8	2020	1.60944	33.045	C32	23.9157	0.47259	0.325677	0.0658068	0.3333	3.29584	0.2751	5	31.5531	0.4125	1	123.297	0	0.098525
000060	8	2021	1.60944	38.3462	C32	24.0412	0.501386	0.470556	0.0640309	0.3333	3.3322	0.3288	5	32.7346	0.3975	1	128.255	0	0.128964
000063	9	2011	2.07944	31.194	C39	25.3807	0.750505	0.227579	-0.0171989	0.3571	2.70805	0.3076	5	60.4579	0.7975	0	103.37	0.020557	0.070356
000063	9	2012	2.56495	35.7208	C39	25.4003	0.789302	-0.023594	0.014426	0.3571	2.77259	0.3076	5	62.6718	0.635	0	118.7	0.0768105	0.064357
000063	9	2013	1.79176	37.0989	C39	25.3292	0.763931	-0.106693	0.0257253	0.3571	2.83321	0.3078	4.25	66.4307	0.81	0	138.16	0	0.054426
000063	9	2014	1.60944	31.7272	C39	25.3887	0.752458	0.082909	0.0236563	0.3571	2.89037	0.3078	4.5	67.0348	0.8025	0	139.35	0.0086615	0.050204
000063	9	2015	1.60944	47.9328	C39	25.5182	0.641433	0.229714	0.0612493	0.3846	2.94444	0.3059	4.75	80.0403	0.7075	0	133.47	0	0.053668
000063	9	2016	2.07944	49.7234	C39	25.6766	0.711347	0.010448	0.0371376	0.3571	2.99573	0.3035	5.25	73.794	0.7975	0	130.457	0.0650535	0.044692
000063	9	2017	2.56495	51.0512	C39	25.6928	0.684777	0.074897	0.0501519	0.3571	3.04452	0.3034	5.75	69.6784	0.6225	0	132.476	0	0.041492
000063	9	2018	1.79176	50.8701	C39	25.5858	0.745184	-0.214144	-0.0712434	0.3333	3.09104	0.3034	5.5	72.6467	0.605	0	148.268	0.114305	0.034534
000063	9	2019	1.60944	55.1957	C39	25.6735	0.731206	0.061083	0.0527368	0.3333	3.13549	0.2718	6	78.3168	0.6325	0	143.504	0	0.089114
000063	9	2020	1.60944	57.1572	C39	25.7381	0.693813	0.118079	0.0679301	0.3333	3.17805	0.2244	6	63.9289	0.8275	0	123.297	0	0.087135
000063	9	2021	2.07944	57.8815	C39	25.8518	0.684246	0.128841	0.093169	0.3333	3.21888	0.213	6	72.8991	0.835	0	128.255	0	0.078766
000066	10	2011	2.56495	19.4548	C39	24.2137	0.68834	-0.083606	0.0194225	0.3333	2.70805	0.5392	5.75	54.2583	0.105	1	103.37	0.063644	0.070356
000066	10	2012	1.79176	21.9294	C39	24.3915	0.738523	0.042942	0.116448	0.3333	2.77259	0.5392	6	48.5126	0.1125	1	118.7	0.034345	0.064357
000066	10	2013	1.60944	21.9294	C39	24.3926	0.77851	-0.023736	0.0164455	0.3333	2.83321	0.5392	6	52.6816	0.1225	1	138.16	0.049673	0.054426
000066	10	2014	1.60944	21.4566	C39	24.4258	0.791154	-0.00839	0.0642049	0.3333	2.89037	0.5392	5.25	52.9577	0.135	1	139.35	0.0569715	0.050204
000066	10	2015	2.07944	27.6129	C39	24.3985	0.779422	-0.055301	0.0427669	0.3333	2.94444	0.5392	5	52.4703	0.195	1	133.47	0.0444185	0.053668
000066	10	2016	2.56495	27.6129	C39	24.4334	0.767378	-0.052206	0.0507719	0.3333	2.99573	0.5392	5	53.7241	0.3075	1	130.457	0.035691	0.044692
000066	10	2017	1.79176	30.2283	C39	23.4447	0.502777	-0.862475	-0.0264881	0.3333	3.04452	0.4091	5.75	60.6578	0.34	1	132.476	0	0.041492
000066	10	2018	1.60944	29.8562	C39	23.496	0.584406	0.052872	0.00280336	0.3333	3.09104	0.4075	6.25	60.1527	0.375	1	148.268	0	0.034534
000066	10	2019	1.60944	30.0171	C39	23.7992	0.600809	0.083351	0.00503693	0.3333	3.13549	0.4059	6.75	60.9627	0.4725	1	143.504	0	0.089114
000066	10	2020	2.07944	36.3243	C39	24.0386	0.660481	0.3322	0.00607496	0.3333	3.17805	0.4151	7	61.1853	0.445	1	123.297	0	0.087135
000066	10	2021	2.56495	40.3984	C39	24.211	0.670954	0.231505	-0.00883101	0.3333	3.21888	0.4134	6.75	61.3297	0.4825	1	128.255	0.0118385	0.078766
000100	11	2011	1.79176	26.436	C39	25.0275	0.739467	0.17205	0.022513	0.375	2.30259	0.098	5.25	55.3006	0.3075	1	103.37	0.01719	0.070356
000100	11	2012	1.60944	23.6697	C39	25.1021	0.74628	0.143154	0.0491004	0.375	2.3979	0.098	5.75	61.931	0.3625	0	118.7	0.014136	0.064357
000100	11	2013	1.60944	26.9792	C39	25.081	0.744391	0.228598	0.0663623	0.3333	2.48491	0.0974	6	63.4943	0.44	0	138.16	0	0.054426
000100	11	2014	2.07944	22.7945	C39	25.2545	0.710795	0.184058	0.0582733	0.3333	2.56495	0.0879	5.5	63.3846	0.4775	0	139.35	0	0.050204
000100	11	2015	2.56495	38.2155	C39	25.4396	0.663286	0.035147	0.0661634	0.3333	2.63906	0.0718	5.25	65.5982	0.64	0	133.47	0.0027905	0.053668
000100	11	2016	1.79176	46.1624	C39	25.7146	0.689087	0.018111	0.0545615	0.3333	2.70805	0.0719	5	64.7216	0.54	0	130.457	0.0295395	0.044692
000100	11	2017	1.60944	50.2465	C39	25.8003	0.662227	0.047936	0.0574545	0.3333	2.77259	0.0784	5.75	65.8214	0.54	0	132.476	0.011169	0.041492
000100	11	2018	1.60944	50.8198	C39	25.9847	0.684216	0.015977	0.0544011	0.3333	2.83321	0.0782	5.5	63.547	0.46	0	148.268	0.001029	0.034534
000100	11	2019	2.07944	50.337	C39	25.8283	0.612465	-0.338982	0.0697025	0.4444	2.89037	0.0903	6	55.2662	0.4175	0	143.504	0	0.089114
000100	11	2020	2.56495	51.2423	C39	26.2759	0.650817	0.023276	0.064745	0.4	2.94444	0.0826	5.25	52.5498	0.5575	0	123.297	0.0074495	0.087135
000100	11	2021	1.79176	47.5003	C39	26.4557	0.612464	1.13284	0.106495	0.3636	2.99573	0.0826	4.25	44.5244	0.5625	0	128.255	0	0.078766
000157	12	2011	1.60944	31.7473	C35	24.9941	0.502181	0.438917	0.0292426	0.5714	2.56495	0.1853	5	34.6936	0.5775	1	57.06	0	0.075297
000157	12	2013	1.60944	31.9083	C35	25.2179	0.530345	-0.198235	0.00822865	0.5714	2.70805	0.1853	4.75	39.9674	0.45	0	68.3	0	0.053833
000157	12	2014	2.07944	31.2443	C35	25.264	0.56006	-0.329268	-0.0820211	0.5714	2.77259	0.1853	5	39.6119	0.33	0	70.15	0.0331025	0.048547
000157	12	2015	2.56495	31.2443	C35	25.2636	0.566712	-0.1972	-0.0355782	0.5	2.83321	0.1808	4.5	48.7282	0.285	0	69.17	0.015182	0.054468
000157	12	2016	1.79176	29.5946	C35	25.2135	0.576009	-0.035215	0.0243273	0.5714	2.89037	0.1808	4.5	47.1721	0.265	0	73.199	0.018978	0.047547
000157	12	2017	1.60944	30.9727	C35	25.1439	0.540256	0.162336	0.0342889	0.5714	2.94444	0.1778	4.75	43.6238	0.2275	0	82.8463	0.0144875	0.04647
000157	12	2018	1.60944	35.248	C35	25.2608	0.585172	0.233046	0.0541868	0.5714	2.99573	0.1774	4.25	48.9	0.3975	0	91.3625	0.004205	0.054055
000157	12	2019	2.07944	45.2771	C35	25.2458	0.570609	0.50915	0.0675517	0.5714	3.04452	0.1759	4.75	54.9343	0.62	0	96.0927	0	0.062775
000157	12	2020	2.56495	43.3759	C35	25.4792	0.588158	0.503414	0.0638293	0.5714	3.09104	0.1745	5	53.9323	0.63	0	101.127	0	0.085656
000157	12	2021	1.79176	50.2565	C35	25.5274	0.522225	0.031051	0.0215109	0.5714	3.13549	0.182	5	54.1674	0.49	0	104.837	0	0.067035
000301	13	2011	1.60944	18.2175	S90	21.971	0.265155	0.17021	0.0849705	0.4444	2.63906	0.3669	5.75	26.9551	0.0975	1	84.95	0.004938	0.067255
000301	13	2012	1.60944	23.73	D44	21.9994	0.247966	-0.183939	0.136162	0.4444	2.70805	0.3669	5.25	26.5077	0.125	1	94.6	0	0.09628
000301	13	2013	2.07944	28.1964	D44	22.0226	0.191626	0.17328	0.0440524	0.375	2.77259	0.3669	5	27.2677	0.155	1	100.03	0	0.091484
000301	13	2014	2.56495	27.4017	D44	22.1063	0.215455	-0.235171	-0.0313402	0.4286	2.83321	0.3669	5	24.7642	0.1775	1	101.39	0	0.078431
000301	13	2015	1.79176	29.9567	D44	22.2066	0.264025	-0.116615	0.0503356	0.4286	2.89037	0.3745	4.25	31.9927	0.1825	1	100.21	0	0.087044
000301	13	2016	1.60944	32.8237	D44	22.3262	0.302185	0.143005	0.172226	0.4286	2.94444	0.2651	4.75	34.4968	0.1175	1	102.502	0	0.077196
000301	13	2017	1.60944	33.6787	D44	22.2083	0.186972	0.402105	0.108376	0.5	2.99573	0.2651	5	33.9562	0.14	1	109.694	0	0.07925
000301	13	2018	2.07944	33.2964	C28	23.8083	0.407513	15.5826	0.0634654	0.4286	3.04452	0.6871	3.75	38.7309	0.19	0	121.654	0	0.219672
000301	13	2019	2.56495	33.729	C28	24.2798	0.563384	0.349646	0.148824	0.4286	3.09104	0.6871	3	39.5738	0.3925	0	125.972	0	0.246944
000301	13	2020	1.79176	34.2521	C28	24.8653	0.64172	-0.084811	0.0327543	0.4286	3.13549	0.5726	3.75	42.5029	0.2625	0	116.782	0.0481605	0.415127
000301	13	2021	1.60944	39.2818	C28	25.6061	0.777216	1.27081	0.0404061	0.4286	3.17805	0.5725	4.75	37.0438	0.415	0	119.682	0.012901	0.385133
000333	14	2013	1.60944	18.4991	C38	25.2974	0.596883	0	0.103709	0.3571	2.63906	0.3549	0.75	42.968	0.565	0	138.16	0	0.073302
000333	14	2014	2.07944	20.501	C38	25.5132	0.61983	0.171053	0.206069	0.3846	2.70805	0.3549	4.5	49.5065	0.66	0	139.35	0	0.079928
000333	14	2015	2.56495	33.2964	C38	25.5819	0.565113	-0.022778	0.207729	0.4167	2.77259	0.3507	4.25	61.6576	0.8775	0	133.47	0	0.076514
000333	14	2016	1.79176	33.6385	C38	25.8626	0.595683	0.14882	0.156477	0.4	2.83321	0.3475	4	55.5221	0.85	0	130.457	0	0.080676
000333	14	2017	1.60944	39.1108	C38	26.2371	0.665768	0.513495	0.0985165	0.4	2.89037	0.3371	4.75	65.2777	0.7475	0	132.476	0	0.095716
000333	14	2018	1.60944	44.5931	C38	26.2981	0.649397	0.078735	0.105654	0.3333	2.94444	0.332	4.75	66.5982	0.645	0	148.268	0	0.092594
000333	14	2019	2.07944	45.4079	C38	26.4335	0.644	0.071443	0.127802	0.5	2.99573	0.3173	4.25	68.414	0.8125	0	143.504	0	0.097589
000333	14	2020	2.56495	45.2168	C38	26.6104	0.655263	0.021585	0.0820159	0.375	3.04452	0.3086	4	63.6128	0.775	0	123.297	0	0.090445
000333	14	2021	1.79176	47.46	C38	26.6841	0.652464	0.20059	0.0904551	0.3333	3.09104	0.3105	4	60.9668	0.7525	0	128.255	0	0.079737
000338	15	2011	1.60944	21.7483	C36	24.843	0.530377	-0.051522	0.0967215	0.3333	2.30259	0.2416	5	41.8846	0.7325	1	74.24	0	0.283786
000338	15	2012	1.60944	24.072	C36	24.9178	0.526552	-0.197501	0.0415584	0.3333	2.3979	0.243	4.25	40.2957	0.7775	1	78.7	0	0.236953
000338	15	2013	2.07944	33.5178	C36	25.0866	0.562831	0.210656	0.0734625	0.3333	2.48491	0.2422	4	45.358	0.7625	1	85.62	0	0.237078
000338	15	2014	2.56495	23.398	C36	25.5142	0.660711	0.365715	0.0927794	0.3333	2.56495	0.2422	4.5	52.0813	0.5525	1	88.5	0	0.254895
000338	15	2015	1.79176	42.9333	C36	25.4671	0.636761	-0.074303	0.0589684	0.3846	2.63906	0.2423	4	47.7787	0.4925	1	92.3	0.024378	0.337804
000338	15	2016	1.60944	39.7043	C36	25.8231	0.728267	0.264021	0.0503104	0.3846	2.70805	0.2422	4.75	45.8909	0.6875	1	96.4599	0.016041	0.330877
000338	15	2017	1.60944	42.0481	C36	25.9684	0.702829	0.626569	0.0857334	0.3571	2.77259	0.2423	4.5	51.804	0.73	1	99.3806	0	0.314477
000338	15	2018	2.07944	48.1139	C36	26.0476	0.696705	0.050712	0.108447	0.3333	2.83321	0.2423	4.75	48.9886	0.7875	1	105.199	0	0.303914
000338	15	2019	2.56495	52.4394	C36	26.1906	0.705383	0.094848	0.10064	0.3333	2.89037	0.2443	5	49.1707	0.8	1	107.103	0	0.262582
000338	15	2020	1.79176	51.0512	C36	26.3245	0.702924	0.132657	0.0846838	0.3333	2.94444	0.2443	5	49.9808	0.8	1	107.43	0	0.245581
000338	15	2021	1.60944	65.8083	C36	26.3474	0.628357	0.030668	0.0529069	0.3333	2.99573	0.2222	5	56.9277	0.7525	1	110.605	0	0.227262
000400	16	2011	1.60944	18.2275	C38	22.6794	0.580492	0.131442	0.0668262	0.3333	2.94444	0.1938	4	54.2775	0.535	1	53.82	0	0.089877
000400	16	2012	2.07944	18.821	C38	22.6585	0.539772	0.515668	0.0718601	0.3333	2.99573	0.1938	3.25	49.6514	0.58	1	61.6	0	0.082636
000400	16	2013	2.56495	14.6364	C38	22.8384	0.539619	0.082098	0.0979266	0.375	3.04452	0.1938	3	54.7388	0.515	1	76.49	0	0.073302
000400	16	2014	1.79176	19.4246	C38	23.1021	0.422345	0.168362	-0.0193018	0.3333	3.09104	0.4102	4	55.6927	0.4575	1	81.74	0	0.079928
000400	16	2015	1.60944	26.0235	C38	23.248	0.449712	-0.121171	0.0403054	0.3333	3.13549	0.4095	4.75	55.4377	0.475	1	79.51	0	0.076514
000400	16	2016	1.60944	31.0633	C38	23.3836	0.472021	0.307734	0.0871988	0.3333	3.17805	0.4128	4.25	55.9288	0.48	1	82.7598	0	0.080676
000400	16	2017	2.07944	30.2082	C38	23.4517	0.469273	0.075332	-0.0022825	0.3333	3.21888	0.4128	4.25	51.6635	0.5525	1	89.4785	0	0.095716
000400	16	2018	2.56495	30.4899	C38	23.4027	0.426969	-0.204648	0.0317791	0.3333	3.2581	0.4128	4.75	57.7014	0.4275	1	97.3882	0.016624	0.092594
000400	16	2019	1.79176	30.4899	C38	23.4373	0.42498	0.236051	0.00503863	0.3333	3.29584	0.4326	5	57.761	0.4725	1	102.086	0	0.097589
000400	16	2020	1.60944	30.4899	C38	23.545	0.452629	0.101921	0.0466179	0.3333	3.3322	0.4326	5	60.1421	0.47	1	101.156	0	0.090445
000400	16	2021	1.60944	36.4148	C38	23.595	0.425149	0.07144	0.0738249	0.3333	3.3673	0.3847	5	54.3414	0.4575	1	104.752	0	0.079737
000401	17	2011	2.07944	20.4708	C30	24.3628	0.654412	0.42155	0.0371482	0.3333	2.89037	0.3728	6	26.7813	0.575	1	70.82	0.0127155	0.10408
000401	17	2012	2.56495	15.4914	C30	24.4491	0.677956	-0.070881	0.0230358	0.3333	2.94444	0.3863	6	26.512	0.44	1	76.1	0.0271225	0.079244
000401	17	2013	1.79176	15.4914	C30	24.4867	0.677456	0.075095	0.0281982	0.3333	2.99573	0.3863	6	27.1865	0.4025	1	81.91	0.0314085	0.079666
000401	17	2014	1.60944	19.8069	C30	24.5087	0.694987	-0.002928	0.0511522	0.3333	3.04452	0.3863	5.5	24.6507	0.41	1	84.36	0.0493075	0.074938
000401	17	2015	1.60944	28.6691	C30	24.4437	0.725467	-0.290875	0.0222205	0.375	3.09104	0.3748	4.25	31.755	0.3875	1	82.63	0.0935435	0.131016
000401	17	2016	2.07944	30.2988	C30	24.4485	0.730765	0.11045	0.0648816	0.3333	3.13549	0.3	4	26.2444	0.58	1	95.3279	0.023152	0.113918
000401	17	2017	2.56495	31.2242	C30	24.4377	0.725263	0.239523	0.0658549	0.3333	3.17805	0.3	4.25	27.2758	0.555	1	100.828	0.0465195	0.125441
000401	17	2018	1.79176	32.5319	C30	24.8503	0.615594	1.0176	0.105343	0.3333	3.21888	0.3	6	28.5424	0.5275	1	108.461	0.011359	0.154487
000401	17	2019	1.60944	34.9864	C30	24.8298	0.525172	0.118594	0.135331	0.375	3.2581	0.3	6.75	30.0162	0.4925	1	109.531	0	0.164174
000401	17	2020	1.60944	35.9421	C30	24.7999	0.454608	0.028186	0.148068	0.4286	3.29584	0.3	7.25	35.248	0.47	1	111.728	0	0.16818
000401	17	2021	2.07944	42.1185	C30	24.8231	0.440104	0.024181	0.102957	0.3333	3.3322	0.4434	6.5	36.6041	0.4475	1	116.052	0	0.145361
000408	18	2015	2.56495	22.5933	F51	19.9552	0.833984	1.11674	0.0273076	0.375	2.99573	0.1969	1	25.9212	0.015	0	82.63	0.21909	0.087835
000408	18	2017	1.60944	29.9366	C26	22.7703	0.156207	0.219101	-0.00858142	0.3333	3.09104	0.4308	2.25	23.4627	0.1125	0	102.089	0	0.036831
000408	18	2018	1.60944	32.4615	C26	22.9624	0.207796	-0.155242	0.094619	0.3333	3.13549	0.4308	3.25	24.3382	0.125	0	113.787	0	0.036201
000408	18	2019	2.07944	32.3106	C26	22.9896	0.180113	-0.246966	0.0287234	0.3333	3.17805	0.4308	2	24.2368	0.115	0	110.733	0	0.038568
000408	18	2021	2.48491	36.7066	C26	23.0864	0.110191	0.903136	0.191559	0.3333	3.2581	0.4079	1	22.3959	0.075	0	114.559	0	0.039543
000413	19	2011	2.3979	18.5997	C39	19.7401	0.305501	0.332753	-0.00491376	0.4286	2.99573	0.2893	2.5	28.6483	0.0425	0	70.82	0	0.070356
000413	19	2012	2.30259	15.8837	C39	21.4468	0.755861	6.45925	-0.226508	0.4286	3.04452	0.2893	2.75	30.3709	0.11	0	76.1	0	0.064357
000413	19	2013	2.19722	15.8837	C39	22.9241	0.349694	0.196378	-0.20339	0.4286	3.09104	0.144	3.75	29.1615	0.1625	0	81.91	0	0.054426
000413	19	2014	1.79176	15.8837	C39	23.2464	0.480613	1.30003	-0.00353359	0.4286	3.13549	0.1465	4	26.6242	0.2325	0	84.36	0	0.050204
000413	19	2015	3.29584	33.397	C39	24.0836	0.49437	1.16955	0.061813	0.4286	3.17805	0.2164	3.25	37.5834	0.195	0	82.63	0	0.053668
000413	19	2016	3.3322	34.6545	C39	24.5697	0.507345	0.484089	0.0296852	0.4286	3.21888	0.1132	3.25	34.0788	0.32	0	95.3279	0.013793	0.044692
000413	19	2017	3.8712	33.3568	C39	24.9381	0.526364	1.51204	0.0187014	0.5	3.2581	0.159	4.75	33.8802	0.3075	0	100.828	0.004754	0.041492
000413	19	2018	4.99721	37.5214	C39	25.0079	0.539472	0.627314	0.00534958	0.4286	3.29584	0.1597	4.75	52.5994	0.3325	0	108.461	0	0.034534
000413	19	2019	5.1299	36.9178	C39	24.9392	0.534897	-0.378671	-0.044461	0.4286	3.3322	0.1597	3.25	44.9396	0.285	0	109.531	0.0644975	0.089114
000413	19	2020	4.91265	36.9983	C39	24.895	0.558631	-0.597875	0.0314874	0.4286	3.3673	0.1597	2	46.9507	0.1775	0	111.728	0.113279	0.087135
000413	19	2021	4.90527	34.1515	C39	24.8582	0.586016	-0.201001	0.0210505	0.4286	3.4012	0.1597	1	45.2647	0.1525	0	116.052	0.09743	0.078766
000422	20	2011	2.63906	23.9513	C26	24.0109	0.736392	0.538755	0.0738127	0.3636	2.99573	0.1641	3.5	27.1778	0.38	1	69.02	0	0.019378
000422	20	2012	2.63906	18.0062	C26	24.1127	0.734845	0.089319	0.136359	0.3636	3.04452	0.1685	4.25	29.1538	0.38	1	79.1	0	0.015097
000422	20	2013	1.94591	18.0062	C26	24.2887	0.788887	-0.003701	0.0809431	0.4	3.09104	0.1685	3.75	29.9653	0.325	1	76.16	0.031709	0.027872
000422	20	2014	1.79176	17.2115	C26	24.3443	0.79884	-0.056954	0.0978719	0.3636	3.13549	0.1685	3.75	25.4386	0.2925	1	79.21	0.0365365	0.02389
000422	20	2015	1.38629	18.8412	C26	24.4116	0.798188	0.00855	0.120981	0.3636	3.17805	0.1708	2.75	28.7144	0.23	1	77.42	0.030173	0.033968
000422	20	2016	1.94591	20.0483	C26	24.4065	0.828894	-0.172077	0.0616925	0.3636	3.21888	0.1708	2.25	24.3956	0.305	1	79.588	0.0795265	0.037165
000422	20	2017	2.63906	22.0602	C26	24.2061	0.95199	-0.212522	0.0373549	0.3333	3.2581	0.1708	1.5	24.0629	0.065	1	84.6173	0.283303	0.036831
000422	20	2021	3.46574	33.055	C26	23.7614	0.809812	0.343315	0.175337	0.375	3.4012	0.1708	3.25	27.0706	0.1975	1	100.704	0	0.039543
000423	21	2011	2.70805	17.0607	C27	22.1646	0.177752	0.11976	0.16793	0.3333	2.94444	0.2314	5.75	31.9733	0.305	1	74.24	0	0.04983
000423	21	2012	2.94444	17.8956	C27	22.3958	0.190484	0.107736	0.161115	0.3333	2.99573	0.2314	6	29.9181	0.3	1	78.7	0	0.024829
000423	21	2013	3.43399	18.469	C27	22.5116	0.149746	0.314204	0.147012	0.3333	3.04452	0.2314	6	29.9155	0.4675	1	85.62	0	0.02633
000423	21	2014	3.49651	18.9116	C27	22.7328	0.192	-0.001816	0.0880848	0.3333	3.09104	0.2314	5.25	27.8905	0.725	1	88.5	0	0.026696
000423	21	2015	3.43399	28.1461	C27	22.8761	0.177256	0.359354	0.113557	0.3333	3.13549	0.2314	5	31.39	0.855	1	92.3	0	0.031096
000423	21	2016	3.4012	29.2626	C27	23.0208	0.157136	0.159179	0.0627738	0.3333	3.17805	0.2314	5	24.8071	0.8375	1	96.4599	0	0.030172
000423	21	2017	3.49651	29.3331	C27	23.239	0.202369	0.167039	0.141999	0.3333	3.21888	0.2314	5.25	26.8108	0.68	1	99.3806	0	0.028249
000423	21	2018	3.68888	32.1094	C27	23.353	0.183198	-0.004615	0.0727507	0.3333	3.2581	0.2314	5.25	24.7687	0.6225	1	105.199	0	0.029647
000423	21	2019	4.04305	38.809	C27	23.1789	0.139923	-0.596825	-0.0961065	0.3333	3.29584	0.2314	5.75	29.6997	0.4575	1	107.103	0.149953	0.035132
000423	21	2020	4.00733	38.9397	C27	23.1166	0.107124	0.152373	0.0731354	0.3333	3.3322	0.2314	5	32.141	0.405	1	107.43	0.0640655	0.036148
000423	21	2021	3.89182	45.9109	C27	23.1767	0.140407	0.128921	0.240875	0.375	3.3673	0.2314	5	35.9283	0.41	1	110.605	0.010082	0.03428
000425	22	2011	3.04452	18.7607	C35	24.2704	0.563431	0.307654	-0.0584716	0.4444	2.94444	0.492	5	37.3507	0.385	1	84.95	0	0.075297
000425	22	2012	2.70805	19.0826	C35	24.5379	0.613681	-0.025435	-0.0765758	0.4444	2.99573	0.4926	5	35.7766	0.36	1	94.6	0	0.067469
000425	22	2013	3.09104	20.1288	C35	24.6171	0.598504	-0.159891	-0.00780216	0.4444	3.04452	0.4926	4	38.0994	0.3625	1	100.03	0	0.053833
000425	22	2014	3.49651	15.9441	C35	24.612	0.581602	-0.136636	0.0151005	0.4444	3.09104	0.4693	3.5	31.8732	0.2975	1	101.39	0.027635	0.048547
000425	22	2015	3.8712	27.794	C35	24.4777	0.517557	-0.285264	0.00252276	0.4444	3.13549	0.4213	3.75	41.4226	0.2075	1	100.21	0.0178895	0.054468
000425	22	2016	4.00733	29.7656	C35	24.5069	0.534267	0.014011	0.0510571	0.375	3.17805	0.426	4	47.2969	0.1975	1	102.502	0	0.047547
000425	22	2017	4.70048	34.0308	C35	24.6307	0.516661	0.724629	0.0633596	0.5	3.21888	0.426	4	55.1308	0.4875	1	109.694	0.007436	0.04647
000425	22	2018	5.0814	33.8095	C35	24.8382	0.504644	0.524488	0.0540199	0.5	3.2581	0.3811	4	58.2059	0.53	1	121.654	0	0.054055
000425	22	2019	5.18739	38.0746	C35	25.0709	0.564685	0.332492	0.0664444	0.4444	3.29584	0.3811	4	56.27	0.5675	1	125.972	0	0.062775
000425	22	2020	5.26269	39.2818	C35	25.2428	0.627759	0.249969	0.0303843	0.4444	3.3322	0.3811	4	59.8505	0.54	1	116.782	0	0.085656
000425	22	2021	5.07517	37.0285	C35	25.424	0.662188	0.140053	0.0733683	0.4444	3.3673	0.3811	4.75	60.6475	0.5125	1	119.682	0	0.067035
000488	23	2011	3.13549	26.9088	C22	24.5438	0.671543	0.031643	-0.00958701	0.3333	2.94444	0.1889	4.75	26.7469	0.3075	1	74.24	0	0.104972
000488	23	2012	3.13549	28.2467	C22	24.5887	0.699418	0.113492	0.0410026	0.3333	2.99573	0.189	3.5	26.3389	0.2775	1	78.7	0.012886	0.113154
000488	23	2013	3.71357	29.6348	C22	24.5845	0.691966	0.031739	0.0236232	0.3333	3.04452	0.1973	3	29.0618	0.44	1	85.62	0	0.105181
000488	23	2014	3.09104	30.168	C22	24.7632	0.747491	-0.063133	0.0173419	0.3333	3.09104	0.1811	3.75	29.6651	0.415	1	88.5	0	0.099654
000488	23	2015	3.3322	29.3129	C22	25.0795	0.778623	0.057114	-0.124694	0.3333	3.13549	0.1513	4	29.6068	0.495	1	92.3	0.0036195	0.111367
000488	23	2016	3.71357	30.3591	C22	25.1335	0.725773	0.117581	0.0261656	0.4	3.17805	0.1513	4	30.2622	0.525	1	96.4599	0	0.108268
000488	23	2017	3.52636	30.852	C22	25.3832	0.713381	0.306002	0.000225004	0.4	3.21888	0.1513	4	29.12	0.3925	1	99.3806	0	0.122454
000488	23	2018	3.46574	46.444	C22	25.3803	0.754349	-0.020246	0.133876	0.3636	3.2581	0.1529	3.5	32.0116	0.3025	1	105.199	0.0081945	0.124719
000488	23	2019	3.49651	48.5263	C22	25.3078	0.731114	0.052628	0.124876	0.375	3.29584	0.1533	2.75	30.3866	0.295	1	107.103	0.01254	0.108952
000488	23	2020	3.68888	48.5263	C22	25.2404	0.718262	0.011222	0.122957	0.3333	3.3322	0.1532	3.5	31.0546	0.32	1	107.43	0.004266	0.099662
000513	24	2011	2.83321	16.0648	C27	22.25	0.345714	0.159971	0.15386	0.3333	2.99573	0.2621	3.5	29.1818	0.1675	0	103.37	0	0.04983
000513	24	2012	2.70805	18.5193	C27	22.452	0.435524	0.246801	0.10543	0.3333	3.04452	0.2621	4	27.2994	0.2375	0	118.7	0	0.024829
000513	24	2013	2.48491	28.5887	C27	22.6052	0.451033	0.171206	0.0670098	0.4545	3.09104	0.2621	4	27.8706	0.375	0	138.16	0	0.02633
000513	24	2014	3.04452	29.8763	C27	22.7115	0.440964	0.200394	0.0982381	0.4545	3.13549	0.3787	4	30.2091	0.365	0	139.35	0	0.026696
000513	24	2015	3.3673	27.1099	C27	22.8124	0.404534	0.194127	0.11486	0.4545	3.17805	0.3668	3.5	34.0454	0.38	0	133.47	0	0.031096
000513	24	2016	3.49651	33.216	C27	23.0774	0.325153	0.155767	0.121491	0.4545	3.21888	0.342	3.5	32.542	0.46	0	130.457	0	0.030172
000513	24	2017	3.73767	45.4481	C27	23.4894	0.293382	0.114901	0.0827706	0.5	3.2581	0.342	4.25	30.9982	0.2625	0	132.476	0	0.028249
000513	24	2018	3.61092	48.2748	C27	23.5819	0.326166	0.038646	0.0726958	0.5	3.29584	0.3421	5	31.6157	0.275	0	148.268	0	0.029647
000513	24	2019	3.73767	54.4513	C27	23.6123	0.317149	0.059142	0.0983043	0.5	3.3322	0.342	3.25	31.8022	0.4	0	143.504	0	0.035132
000513	24	2020	4.23411	57.288	C27	23.7481	0.337565	0.121018	0.104938	0.4545	3.3673	0.3384	4.75	34.1533	0.3775	0	123.297	0	0.036148
000513	24	2021	4.23411	66.2509	C27	23.8311	0.360313	0.14671	0.085032	0.4545	3.4012	0.3337	5.25	32.8354	0.3425	0	128.255	0	0.03428
000519	25	2017	3.4012	33.7894	C35	22.9983	0.226262	0.256374	0.0551965	0.375	3.4012	0.233	3.75	23.3195	0.1375	1	82.8463	0.024804	0.04647
000519	25	2018	3.80666	27.8946	C35	23.0672	0.245685	0.037321	0.143806	0.3333	3.43399	0.233	2.75	26.4254	0.115	1	91.3625	0	0.054055
000519	25	2019	3.4012	27.8946	C35	23.1222	0.256386	0.074298	0.0828303	0.3333	3.46574	0.2297	1.75	25.9557	0.1375	1	96.0927	0	0.062775
000519	25	2020	2.89037	29.9869	C35	23.222	0.29993	0.21448	0.148218	0.375	3.49651	0.1897	2.75	28.8497	0.265	1	101.127	0.021923	0.085656
000519	25	2021	3.2581	37.8433	C35	23.3645	0.357772	0.162563	0.112138	0.4444	3.52636	0.1597	3.75	30.1425	0.3775	1	104.837	0	0.067035
000528	26	2011	3.13549	24.7158	C35	23.8479	0.589365	0.163486	-0.0887755	0.3333	2.94444	0.3498	4.25	37.1434	0.315	1	54.94	0	0.075297
000528	26	2012	1.94591	26.5466	C35	23.8405	0.586932	-0.293575	0.0255697	0.3333	2.99573	0.3498	4.5	46.0055	0.275	1	62.1	0.0326575	0.067469
000528	26	2013	1.94591	26.4259	C35	23.8225	0.577607	-0.003561	0.0488481	0.3333	3.04452	0.3498	5	42.5198	0.25	1	62.2	0.0116335	0.053833
000528	26	2014	2.83321	27.3514	C35	23.7583	0.561288	-0.182069	0.0266535	0.3333	3.09104	0.3498	5.5	44.3721	0.2075	1	74.75	0.0212275	0.048547
000528	26	2015	2.19722	41.2333	C35	23.738	0.563075	-0.35339	0.00713261	0.3636	3.13549	0.3498	5	44.0492	0.2725	1	74.96	0.012246	0.054468
000528	26	2016	2.99573	38.7084	C35	23.7478	0.570183	0.052522	0.0669539	0.3636	3.17805	0.3498	5	41.4284	0.2725	1	78.0106	0	0.047547
000528	26	2017	3.89182	37.0788	C35	23.7986	0.579048	0.607934	0.0439838	0.3636	3.21888	0.3498	5	45.2148	0.5125	1	89.7663	0.0157235	0.04647
000528	26	2018	3.95124	37.6421	C35	23.9895	0.614775	0.605513	0.0241831	0.3636	3.2581	0.3498	5.75	50.5876	0.5325	1	102.422	0	0.054055
000528	26	2019	4.14313	38.6078	C35	24.1198	0.637307	0.060407	0.0622062	0.3636	3.29584	0.3467	6	51.0825	0.5125	1	103.376	0	0.062775
000528	26	2020	4.2485	40.8309	C35	24.2499	0.649732	0.199468	0.0590355	0.3636	3.3322	0.3467	6	49.5159	0.46	1	106.388	0	0.085656
000528	26	2021	4.85981	44.583	C35	24.4229	0.600767	0.247719	0.0209355	0.3636	3.3673	0.3468	6	53.1693	0.465	1	109.418	0.014818	0.067035
000530	27	2011	2.63906	10.7031	C34	21.8396	0.395404	0.245884	0.0551349	0.3333	2.94444	0.2196	4	27.4928	0.2675	1	87.69	5.01e-07	0.041026
000530	27	2012	2.83321	9.9085	C34	21.8007	0.349769	-0.18316	-0.0227635	0.3333	2.99573	0.2196	4	27.3314	0.2025	1	97.9	0	0.112706
000530	27	2013	3.13549	11.1256	C34	21.8109	0.322938	0.00902	0.00257144	0.3333	3.04452	0.2196	4	28.3397	0.4525	1	104.41	0	0.110334
000530	27	2014	3.13549	11.1256	C34	21.8397	0.324261	-0.071623	0.00933085	0.3333	3.09104	0.2196	4.25	32.7269	0.47	1	103.29	0	0.119526
000530	27	2015	3.29584	18.8613	C34	22.13	0.335244	0.127517	-0.0123866	0.3333	3.13549	0.2134	4.5	34.3712	0.5275	1	97.89	0	0.139764
000530	27	2016	3.82864	22.3821	C34	22.3294	0.334328	0.106985	-0.00154636	0.3333	3.17805	0.1996	4	37.2886	0.5375	1	101.125	0	0.131961
000530	27	2017	3.61092	23.3377	C34	22.4495	0.378105	0.168708	-0.0368754	0.3333	3.21888	0.1996	4.75	44.083	0.395	1	108.853	0	0.109735
000530	27	2018	3.61092	23.3377	C34	22.4404	0.378905	-0.054647	-0.0214892	0.3333	3.2581	0.1998	4.25	43.8167	0.3075	0	111.962	0	0.041508
000530	27	2019	3.78419	23.3377	C34	22.4326	0.374875	-0.068265	0.00229754	0.3333	3.29584	0.2027	3.5	46.4748	0.2725	1	112.223	0	0.19738
000530	27	2020	3.61092	23.3377	C34	22.4605	0.392913	-0.057092	-0.00231317	0.3333	3.3322	0.2027	3.5	47.3267	0.2325	1	114.433	0.0193805	0.167066
000530	27	2021	3.73767	30.7615	C34	22.47	0.468318	0.209545	0.000264702	0.4	3.3673	0.2027	4.25	39.166	0.215	1	117.634	0.0736815	0.135526
000536	28	2011	3.7612	16.7388	C39	22.2389	0.269682	-0.278284	0.177384	0.5556	3.43399	0.7077	5	34.3987	0.06	0	96.21	0	0.070356
000536	28	2012	3.78419	20.34	C39	22.4794	0.437781	-0.165013	0.0859297	0.5556	3.46574	0.7077	4.25	34.6518	0.0575	0	108.8	0	0.064357
000536	28	2013	3.63759	20.34	C39	22.9967	0.619171	2.04208	0.00587498	0.5556	3.49651	0.7077	4	35.3712	0.12	0	114.02	0	0.054426
000536	28	2014	3.78419	16.1553	C39	23.0686	0.617403	0.26594	0.139611	0.4286	3.52636	0.6363	4.25	32.2545	0.075	0	112.37	0.004451	0.050204
000536	28	2015	4.18965	18.9921	C39	22.9174	0.663016	-0.225788	0.221599	0.5556	3.55535	0.6363	3.75	36.4041	0.1075	0	108.2	0.0142255	0.053668
000536	28	2016	4.41884	18.9921	C39	23.6647	0.309024	-0.183595	-0.0091688	0.5556	3.58352	0.2868	3.75	36.5534	0.1775	0	107.358	0.0209715	0.044692
000536	28	2017	4.34381	28.981	C39	23.7687	0.389247	0.102133	0.0209124	0.6	3.61092	0.2637	3.25	33.6362	0.15	0	109.82	0.0308855	0.041492
000536	28	2018	4.46591	28.981	C39	23.6724	0.605061	-0.075938	-0.0567085	0.625	3.63759	0.2637	3	35.2803	0.035	0	115.542	0.425494	0.034534
000536	28	2019	4.70953	29.323	C39	23.4059	0.661928	-0.673707	-0.0360757	0.6	3.66356	0.2537	1.75	39.6666	0.0375	0	118.81	0.260762	0.089114
000536	28	2021	4.93447	30.9929	C39	23.1655	0.533911	0.373703	0.0539878	0.6	3.71357	0.1373	1.5	47.6986	0.07	1	115.22	0.054455	0.078766
000538	29	2011	3.52636	25.1383	C27	22.9305	0.38892	0.122762	-0.0492566	0.3636	2.94444	0.4152	5	27.1506	0.465	1	56.27	0	0.04983
000538	29	2012	3.2581	32.3006	C27	23.0901	0.341024	0.209904	0.0745453	0.3636	2.99573	0.4152	4.25	27.1411	0.49	1	62.5	0	0.024829
000538	29	2013	3.49651	32.8035	C27	23.279	0.299057	0.155476	0.0265231	0.3636	3.04452	0.4152	4	33.1891	0.525	1	72.46	0	0.02633
000538	29	2014	3.97029	28.8502	C27	23.517	0.308801	0.189669	0.0971073	0.3636	3.09104	0.4152	4.75	38.1456	0.54	1	79.52	0	0.026696
000538	29	2015	3.85015	42.4102	C27	23.6829	0.298748	0.10225	0.112981	0.3	3.13549	0.4152	4.25	39.9362	0.5075	1	78.87	0	0.031096
000538	29	2016	3.82864	47.2286	C27	23.9255	0.355604	0.08065	0.121398	0.3636	3.17805	0.4152	5	43.1688	0.47	1	82.6494	0	0.030172
000538	29	2017	4.15888	47.0979	C27	24.0448	0.345081	0.084958	0.0417178	0.3636	3.21888	0.4152	5	43.7202	0.5175	1	88.0833	0	0.028249
000538	29	2018	3.95124	42.1084	C27	24.137	0.344171	0.098443	0.0865706	0.3636	3.2581	0.4152	5	45.2306	0.565	1	96.4706	0	0.029647
000538	29	2019	4.06044	41.9575	C27	24.6284	0.232755	0.110695	0.0423848	0.3	3.29584	0.2514	4.25	46.0953	0.5575	1	100.097	0	0.035132
000538	29	2020	4.43082	45.7399	C27	24.7346	0.305607	0.103763	0.0693398	0.3	3.3322	0.2514	3.25	43.4709	0.5425	1	104.924	0	0.036148
000538	29	2021	4.84419	48.6671	C27	24.6801	0.265026	0.110899	0.0998853	0.4444	3.3673	0.2504	4.25	47.3474	0.53	1	107.585	0.0022295	0.03428
000541	30	2011	2.07944	17.1914	C38	21.8724	0.100524	0.155854	0.0855249	0.3333	2.99573	0.1347	5.25	28.2202	0.2825	0	103.37	0	0.089877
000541	30	2012	1.94591	11.4878	C38	21.9611	0.130811	-0.026104	0.126845	0.375	3.04452	0.1347	4.5	30.2432	0.165	0	118.7	0	0.082636
000541	30	2013	2.99573	16.1151	C38	21.9393	0.132906	0.147494	0.0606906	0.3333	3.09104	0.1347	2	28.7354	0.1875	0	138.16	0	0.073302
000541	30	2014	2.99573	16.9098	C38	22.0415	0.171864	0.214495	0.0817937	0.3333	3.13549	0.1347	3.5	28.1668	0.3375	0	139.35	0	0.079928
000541	30	2015	3.09104	19.8069	C38	22.523	0.163774	-0.062563	0.0311369	0.3333	3.17805	0.1347	4.25	28.4051	0.17	1	133.47	0.051982	0.076514
000541	30	2016	3.21888	21.6276	C38	22.5316	0.179453	0.170266	0.0475362	0.3333	3.21888	0.1347	4.75	25.1392	0.095	1	130.457	0	0.080676
000541	30	2017	4.21951	26.9591	C38	22.4595	0.15437	0.12884	0.0380247	0.3333	3.2581	0.1347	4.75	33.3954	0.2375	1	132.476	0	0.095716
000541	30	2018	4.5326	26.9591	C38	22.4439	0.223124	0.000465	0.110589	0.3333	3.29584	0.1347	5	36.9465	0.08	1	148.268	0	0.092594
000541	30	2019	4.54329	26.9591	C38	22.5438	0.205303	-0.122142	0.0822783	0.3333	3.3322	0.1347	5	36.6723	0.1075	1	143.504	0	0.097589
000541	30	2020	4.07754	28.3472	C38	22.8656	0.259076	0.122046	0.046345	0.3333	3.3673	0.1347	4.25	41.8784	0.065	1	123.297	0	0.090445
000541	30	2021	4.65396	35.5598	C38	22.9953	0.35292	0.274446	-0.0285605	0.3333	3.4012	0.1347	4.5	40.8339	0.155	1	128.255	0.0002305	0.079737
000547	31	2011	3.63759	22.4927	C39	21.5027	0.244076	-0.085663	0.0268392	0.4286	2.94444	0.2454	4	38.3375	0.125	0	96.21	0	0.070356
000547	31	2012	3.8712	24.0318	C39	21.673	0.318555	0.036216	0.0027577	0.4286	2.99573	0.2215	3.75	44.4815	0.14	0	108.8	0	0.064357
000547	31	2013	3.80666	18.4187	C39	21.7661	0.373312	0.265828	-0.0396902	0.4286	3.04452	0.2164	3.25	44.3538	0.165	0	114.02	0	0.054426
000547	31	2014	3.80666	18.4187	C39	21.9711	0.300708	0.596533	0.0380392	0.4286	3.09104	0.1905	3.25	40.7269	0.32	0	112.37	0	0.050204
000547	31	2015	4.17439	29.5644	C39	22.638	0.189144	0.311624	0.0252633	0.3333	3.13549	0.0812	4.75	44.6381	0.3275	1	108.2	0.002821	0.053668
000547	31	2016	4.30407	30.8923	C39	22.6614	0.223353	0.818877	0.0254215	0.3333	3.17805	0.0812	4.25	41.8242	0.31	1	107.358	0	0.044692
000547	31	2017	4.36945	31.0834	C39	22.7543	0.255145	0.150743	0.0254164	0.3333	3.21888	0.0812	4	41.3525	0.3675	1	109.82	0	0.041492
000547	31	2018	5.18178	31.2443	C39	22.9563	0.22516	0.496127	0.020016	0.3333	3.2581	0.0742	4	49.8871	0.3825	1	115.542	0	0.034534
000547	31	2019	5.20401	25.5306	C39	23.1084	0.24599	0.148888	0.00357203	0.3333	3.29584	0.0899	3.75	55	0.3575	1	118.81	0	0.089114
000547	31	2020	5.11199	30.0372	C39	23.2438	0.248536	0.098233	0.0156655	0.3333	3.3322	0.0943	4	52.3897	0.3775	1	114.089	0	0.087135
000547	31	2021	5.52146	37.2699	C39	23.3597	0.284414	-0.065865	-0.0195969	0.375	3.3673	0.0944	4	53.8274	0.37	1	115.22	0	0.078766
000550	32	2011	2.70805	28.6792	C36	23.193	0.37164	0.107123	0.0970831	0.3333	2.94444	0.4103	4.5	27.8743	0.6875	1	52.04	0	0.283786
000550	32	2012	2.56495	28.4579	C36	23.2967	0.375408	0.001014	0.172824	0.3333	2.99573	0.4103	5	30.6151	0.715	1	57.3	0	0.236953
000550	32	2013	2.56495	28.4579	C36	23.5256	0.443279	0.195425	0.190892	0.3333	3.04452	0.4103	5	28.0528	0.68	1	62.07	0	0.237078
000550	32	2014	2.3979	27.8543	C36	23.6935	0.456394	0.222482	0.214913	0.3333	3.09104	0.4103	5	27.4142	0.73	1	64.69	0	0.254895
000550	32	2015	2.48491	28.8804	C36	23.7702	0.430844	-0.039526	0.091463	0.3333	3.13549	0.4103	5	30.0266	0.7075	1	66.37	0	0.337804
000550	32	2016	2.56495	28.8804	C36	23.9217	0.493372	0.085864	0.187533	0.3333	3.17805	0.4103	5.25	25.6354	0.645	1	68.3901	0	0.330877
000550	32	2017	3.43399	30.7615	C36	23.996	0.52348	0.176909	0.0255769	0.3333	3.21888	0.4103	5	36.1811	0.6375	1	74.6237	0.0178405	0.314477
000550	32	2018	3.43399	30.7615	C36	23.8759	0.556152	-0.098782	-0.00434212	0.3	3.2581	0.4103	5	41.2841	0.61	1	87.0017	0.0323995	0.303914
000550	32	2019	3.43399	31.6367	C36	23.9137	0.568016	0.032719	0.112635	0.3333	3.29584	0.4103	4.75	38.2103	0.5	1	89.0924	0	0.262582
000550	32	2020	3.82864	32.6929	C36	24.0621	0.610204	0.13444	0.131216	0.3333	3.3322	0.4103	4	40.9536	0.6175	1	94.0369	0	0.245581
000550	32	2021	3.95124	33.6485	C36	23.9951	0.675427	0.064225	0.0667775	0.3333	3.3673	0.4103	4	37.8445	0.6575	1	99.5431	0	0.227262
000553	33	2015	1.79176	17.6441	C26	21.8143	0.295535	-0.306992	0.0927327	0.4286	3.13549	0.2015	4.75	26.6799	0.055	1	77.42	0	0.033968
000553	33	2016	2.19722	17.6441	C26	21.8168	0.328263	-0.14526	0.089908	0.4286	3.17805	0.2015	4.25	24.3701	0.035	1	79.588	0.079187	0.037165
000553	33	2017	2.30259	19.0323	C26	24.4024	0.525974	11.8426	0.0999242	0.3333	3.21888	0.7733	4	24.0175	0.335	1	84.6173	0	0.036831
000553	33	2018	3.2581	41.5049	C26	24.4801	0.479588	0.075381	0.0467653	0.4	3.2581	0.7402	4	26.6021	0.5725	1	94.1319	0	0.036201
000553	33	2019	3.3673	42.7321	C26	24.5363	0.506024	0.076054	0.0186246	0.4	3.29584	0.7402	3	25.6713	0.6125	1	95.9679	0	0.038568
000553	33	2020	3.21888	43.2653	C26	24.5692	0.54202	0.031984	0.0432259	0.4	3.3322	0.7288	3.75	26.3201	0.5825	1	98.3691	0.0200895	0.044079
000559	34	2011	2.63906	24.3839	C36	22.8985	0.531791	0.045242	0.0471192	0.3333	2.94444	0.5153	3.75	27.9294	0.3225	0	105.67	0	0.283786
000559	34	2012	2.99573	23.5892	C36	22.8708	0.535614	0.020353	0.07179	0.3333	2.99573	0.5153	4	28.6662	0.275	0	117.9	0	0.236953
000559	34	2013	3.2581	19.6258	C36	22.9998	0.605592	0.110596	0.137441	0.3333	3.04452	0.5153	4	28.1587	0.2675	0	128.62	0	0.237078
000559	34	2014	3.49651	19.0323	C36	23.2001	0.633816	0.061186	0.114114	0.3333	3.09104	0.5153	4.5	33.3892	0.2675	0	133.82	0	0.254895
000559	34	2015	3.61092	26.0135	C36	23.2685	0.640637	0.041974	0.0955095	0.3333	3.13549	0.5153	4	39.8962	0.3025	0	131.5	0	0.337804
000559	34	2016	3.73767	25.9028	C36	23.1672	0.589862	0.053155	0.108371	0.3333	3.17805	0.5153	4	34.2308	0.2325	0	129.265	0	0.330877
000559	34	2017	4.51086	25.933	C36	23.1682	0.532298	0.034158	0.103282	0.375	3.21888	0.565	4	44.8672	0.375	0	134.18	0	0.314477
000559	34	2018	4.46591	25.933	C36	23.2122	0.546613	0.018633	0.0101474	0.3333	3.2581	0.5651	4.75	47.8847	0.4275	0	144.827	0	0.303914
000559	34	2019	4.70953	25.933	C36	23.2105	0.54705	-0.068735	0.106122	0.3333	3.29584	0.5651	5	44.6901	0.2775	0	149.34	0	0.262582
000559	34	2020	4.75359	25.933	C36	23.4635	0.428987	0.028407	0.0800979	0.3333	3.3322	0.6376	5	49.7681	0.3325	0	132.964	0	0.245581
000559	34	2021	4.96981	38.99	C36	23.5459	0.477766	0.31617	0.0563025	0.3333	3.3673	0.6397	5	49.9411	0.2	0	135.469	0	0.227262
000568	35	2011	3.3673	19.4648	C15	23.2472	0.420958	0.569188	0.318385	0.4545	2.89037	0.2152	5	29.0071	0.485	1	59.89	0	0.100316
000568	35	2012	2.99573	17.795	C15	23.4688	0.372576	0.3712	0.306982	0.3636	2.94444	0.2146	5	27.2583	0.49	1	68.3	0	0.101864
000568	35	2013	3.21888	18.5796	C15	23.3432	0.225484	-0.097369	0.0893086	0.3636	2.99573	0.2139	5	27.8213	0.4475	1	77.5	0	0.10889
000568	35	2014	3.49651	18.2678	C15	23.3013	0.256437	-0.486782	0.0992429	0.4	3.04452	0.2572	5	35.3982	0.25	1	81.18	0	0.112818
000568	35	2015	3.52636	22.8146	C15	23.3021	0.213882	0.28892	0.0115912	0.4	3.09104	0.2661	5	39.3706	0.295	1	82.87	0	0.144114
000568	35	2016	3.85015	24.907	C15	23.3388	0.186441	0.20345	0.191976	0.3636	3.13549	0.2811	4.25	37.9091	0.285	1	88.2893	0	0.120142
000568	35	2017	3.91202	28.0958	C15	23.7067	0.224905	0.251791	0.186953	0.3636	3.17805	0.2602	5.5	37.5584	0.2875	1	92.6719	0	0.142174
000568	35	2018	4.02535	31.0935	C15	23.8414	0.242457	0.255953	0.190132	0.3636	3.21888	0.2602	6	34.396	0.44	1	108.722	0	0.145715
000568	35	2019	4.2485	27.3313	C15	24.0878	0.323833	0.211518	0.167414	0.3636	3.2581	0.2602	6	35.4269	0.5875	1	112.758	0	0.145481
000568	35	2020	4.17439	28.8502	C15	24.2789	0.337835	0.05285	0.140423	0.3636	3.29584	0.2602	6	41.6424	0.4925	1	109.048	0	0.175201
000568	35	2021	4.44265	38.7989	C15	24.4894	0.348852	0.239563	0.178161	0.3636	3.3322	0.2602	6	37.4322	0.4825	1	111.549	0	0.134769
000581	36	2011	1.09861	18.4187	C34	22.7938	0.326492	0.098097	0.0411477	0.3333	2.99573	0.1763	3.75	31.7765	0.43	1	84.95	0	0.041026
000581	36	2012	1.38629	21.0039	C36	23.1262	0.189489	-0.14968	0.105442	0.3636	3.04452	0.2	4	29.7617	0.4675	1	94.6	0	0.236953
000581	36	2013	2.48491	19.9578	C36	23.2939	0.235316	0.114455	0.0614918	0.3636	3.09104	0.2	5	30.3686	0.475	1	100.03	0	0.237078
000581	36	2014	2.19722	21.6075	C36	23.3966	0.222622	0.136899	0.0614207	0.3636	3.13549	0.2	4.5	31.0881	0.5025	1	101.39	0	0.254895
000581	36	2015	3.04452	29.2928	C36	23.4772	0.222287	-0.096442	0.0345162	0.3636	3.17805	0.2022	4.75	32.8653	0.5025	1	100.21	0	0.337804
000581	36	2016	3.09104	27.965	C36	23.5719	0.223899	0.118617	0.0305463	0.3636	3.21888	0.2022	5	28.3472	0.5175	1	102.502	0	0.330877
000581	36	2017	2.94444	27.965	C36	23.7305	0.241196	0.40397	0.0473381	0.3636	3.2581	0.2022	5.25	37.2566	0.375	1	109.694	0	0.314477
000581	36	2018	3.17805	28.1561	C36	23.7626	0.212524	-0.032782	0.0418524	0.3636	3.29584	0.2022	5.25	44.1827	0.4525	1	121.654	0	0.303914
000581	36	2019	3.85015	27.1099	C36	23.8996	0.270206	0.007187	0.0437705	0.3636	3.3322	0.2022	5.25	46.9561	0.44	1	125.972	0	0.262582
000581	36	2020	4.29046	28.1561	C36	24.032	0.312834	0.466678	0.0285847	0.3636	3.3673	0.2022	5	43.2964	0.555	1	116.782	0	0.245581
000581	36	2021	4.51086	33.9	C36	24.0544	0.286304	0.061985	0.0224417	0.3636	3.4012	0.2023	5	43.1692	0.5075	1	119.682	0	0.227262
000596	37	2011	2.30259	20.5613	C15	22.1683	0.349073	0.760354	0.147555	0.3333	2.77259	0.5389	3	26.7618	0.295	1	54.72	0	0.100316
000596	37	2012	2.77259	22.8347	C15	22.3925	0.364091	0.268768	0.204755	0.3333	2.83321	0.5389	3.25	26.4346	0.275	1	60.5	0	0.101864
000596	37	2013	2.99573	21.4465	C15	22.484	0.356576	0.091378	0.109724	0.375	2.89037	0.5389	3.5	29.0511	0.2	1	65.65	0	0.10889
000596	37	2014	2.56495	22.2412	C15	22.5817	0.348088	0.015343	0.0604184	0.3333	2.94444	0.5388	4	25.7176	0.31	1	69.31	0	0.112818
000596	37	2015	3.3322	21.527	C15	22.695	0.327075	0.129558	0.109995	0.3333	2.99573	0.5389	4	33.0437	0.4475	1	68.17	0	0.144114
000596	37	2016	3.3673	22.4424	C15	22.8907	0.319987	0.145378	0.13544	0.3333	3.04452	0.5389	3.75	26.5194	0.485	1	70.0989	0	0.120142
000596	37	2017	3.61092	24.917	C15	23.041	0.326182	0.158079	0.0916899	0.3333	3.09104	0.5389	3.75	30.7107	0.4375	1	78.0887	0	0.142174
000596	37	2018	3.61092	27.9449	C15	23.2498	0.35813	0.246518	0.115179	0.3333	3.13549	0.5389	3.75	39.0777	0.445	1	87.5415	0	0.145715
000596	37	2019	3.91202	27.4017	C15	23.3531	0.320024	0.199262	0.0138738	0.3333	3.17805	0.5389	3	35.3781	0.43	1	91.8049	0	0.145481
000596	37	2020	3.85015	28.6289	C15	23.4437	0.31197	-0.01199	0.238667	0.3333	3.21888	0.5389	3.75	33.1572	0.4475	1	98.7357	0	0.175201
000596	37	2021	4.20469	35.9421	C15	23.9587	0.321237	0.289326	0.206715	0.3333	3.2581	0.5112	4.25	37.4419	0.5175	1	101.302	0	0.134769
000612	38	2011	2.99573	20.6116	C32	22.317	0.502092	0.067134	0.0550345	0.25	2.94444	0.24	4	26.8031	0.3025	1	53.82	0	0.123612
000612	38	2012	2.63906	22.5531	C32	22.5399	0.602019	0.025846	0.0528625	0.3333	2.99573	0.24	5	26.3703	0.4975	1	61.6	0.0429015	0.135928
000612	38	2013	3.04452	24.8064	C32	22.6967	0.399113	-0.082978	-0.00452617	0.4545	3.04452	0.1775	4.25	28.4209	0.5175	1	76.49	0	0.136304
000612	38	2014	2.56495	12.4635	C32	22.9367	0.48312	-0.065177	0.179709	0.4545	3.09104	0.1756	4	24.7786	0.2325	0	81.74	0	0.12551
000612	38	2015	3.13549	22.5531	C32	22.8783	0.447863	-0.112637	-0.00503397	0.375	3.13549	0.1756	3.75	27.153	0.2025	0	79.51	0.010463	0.158656
000612	38	2016	3.13549	23.8205	C32	22.7087	0.378894	-0.157211	0.0315751	0.3333	3.17805	0.1596	2.75	23.5124	0.185	0	82.7598	0	0.145911
000612	38	2017	3.04452	26.6875	C32	22.7335	0.369023	0.277831	0.0199501	0.3333	3.21888	0.1711	2.75	23.2766	0.145	0	89.4785	0	0.147901
000612	38	2018	3.49651	29.0816	C32	22.7307	0.432418	-0.021516	0.112684	0.3333	3.2581	0.173	3.5	23.6455	0.09	0	97.3882	0.0991755	0.097907
000612	38	2019	2.77259	30.2585	C32	22.6711	0.384877	-0.030077	0.103685	0.3333	3.29584	0.173	3.25	23.611	0.155	0	102.086	0	0.123932
000612	38	2020	2.83321	30.2585	C32	22.6886	0.32387	-0.003596	0.116075	0.3333	3.3322	0.173	3	23.5862	0.1125	0	101.156	0	0.098525
000612	38	2021	2.70805	35.5598	C32	22.7865	0.352932	0.036645	0.0121949	0.3333	3.3673	0.173	3	23.2451	0.11	0	104.752	0	0.128964
000623	39	2011	2.56495	19.2737	C27	23.0339	0.0977966	0.028655	0.0107436	0.4286	2.94444	0.2392	5	27.094	0.145	0	72.96	0	0.04983
000623	39	2012	2.94444	16.8896	C27	23.1177	0.110211	0.262159	0.0248508	0.4286	2.99573	0.2371	4.5	26.9969	0.08	0	82.1	0.0282305	0.024829
000623	39	2013	3.21888	16.8896	C27	23.217	0.11983	0.353795	0.0166208	0.4286	3.04452	0.2409	4.75	27.558	0.085	0	86.22	0	0.02633
000623	39	2014	2.77259	16.8896	C27	23.3457	0.0806487	0.144741	0.0209759	0.4286	3.09104	0.2409	5	25.0663	0.285	0	94.91	0	0.026696
000623	39	2015	3.2581	24.4643	C27	23.7107	0.113463	0.042258	0.019564	0.4286	3.13549	0.2592	5	26.3168	0.28	0	91.22	0	0.031096
000623	39	2016	3.3322	24.575	C27	23.7359	0.072096	0.172153	0.0164112	0.4286	3.17805	0.2666	4.25	23.9821	0.275	0	97.1383	0	0.030172
000623	39	2017	3.58352	24.7158	C27	23.8077	0.0603057	0.087724	0.011736	0.4286	3.21888	0.2666	4.5	26.2553	0.305	0	105.569	0	0.028249
000623	39	2018	4.27667	24.7158	C27	23.9284	0.138458	0.116672	0.014098	0.4286	3.2581	0.2666	4.25	30.8936	0.275	0	110.983	0.023087	0.029647
000623	39	2019	4.17439	24.7158	C27	23.9737	0.130081	-0.070906	0.0147071	0.5	3.29584	0.2665	5.75	29.2432	0.28	0	107.689	0	0.035132
000623	39	2020	4.18965	27.5827	C27	24.0321	0.139806	-0.270928	0.0142727	0.3333	3.3322	0.2665	5.25	31.2392	0.355	0	119.221	0	0.036148
000623	39	2021	4.26268	34.6746	C27	24.0929	0.138597	0.023144	0.0111756	0.3333	3.3673	0.2812	5	31.2603	0.3475	0	124.885	0	0.03428
000625	40	2011	3.04452	22.9655	C37	24.3215	0.599021	-0.197153	0.0056722	0.3333	2.77259	0.4333	4	28.7479	0.4725	1	62.43	0	0.220385
000625	40	2012	2.77259	22.4022	C36	24.5545	0.666268	0.109625	0.0110996	0.3333	2.83321	0.4493	5.25	29.6631	0.555	1	70.9	0.001885	0.236953
000625	40	2013	2.99573	21.5471	C36	24.7004	0.650706	0.306126	0.0343419	0.3333	2.89037	0.4104	5.25	36.184	0.585	1	80.16	0	0.237078
000625	40	2014	2.63906	26.8082	C36	24.9673	0.63472	0.37502	0.0542411	0.3846	2.94444	0.3911	5.5	41.574	0.6625	1	86.58	0	0.254895
000625	40	2015	3.49651	32.2402	C36	25.2165	0.617805	0.261905	0.0605598	0.3846	2.99573	0.3911	5.5	45.1126	0.7825	1	90.76	0	0.337804
000625	40	2016	3.91202	35.5497	C36	25.3915	0.592968	0.176285	0.0214679	0.4615	3.04452	0.4088	5	51.0889	0.7075	1	94.4782	0	0.330877
000625	40	2017	4.02535	33.1959	C36	25.3879	0.552762	0.018713	-0.0129053	0.5385	3.09104	0.4088	5.5	56.0608	0.71	1	106.495	0	0.314477
000625	40	2018	4.26268	32.7532	C36	25.2611	0.506327	-0.171398	-0.0415822	0.5714	3.13549	0.2156	6	57.3598	0.5575	1	117.698	0.033412	0.303914
000625	40	2019	4.56435	31.8982	C36	25.3043	0.549934	0.064813	0.0397651	0.5714	3.17805	0.2156	4.75	50.2353	0.5475	1	117.747	0.050871	0.262582
000625	40	2020	4.93447	32.1597	C36	25.5184	0.557706	0.197893	0.0882925	0.6154	3.21888	0.1905	4.5	52.58	0.5375	1	113.56	0	0.245581
000629	41	2011	3.49651	16.6985	C31	24.1679	0.525744	0.214916	0.187422	0.4545	2.94444	0.3063	4.25	27.3191	0.2975	1	59.89	0.02109	0.073587
000629	41	2012	2.94444	19.9578	B08	24.1592	0.504488	-0.703039	0.0502573	0.5	2.99573	0.3063	4	26.7757	0.255	1	68.3	0.0707945	0.665362
000629	41	2013	1.79176	14.0529	B08	24.2998	0.577386	-4.6e-05	0.00916249	0.3636	3.04452	0.3063	4.5	26.9575	0.1825	1	77.5	0.079078	0.612946
000629	41	2014	0	22.2815	B08	24.6811	0.767554	0.075467	0.0319327	0.3636	3.09104	0.3063	5	24.3942	0.1375	1	81.18	0.2292	0.675763
000629	41	2015	2.63906	30.6005	B08	24.7488	0.825853	-0.319552	0.000527644	0.3636	3.13549	0.3549	4.5	25.6708	0.125	1	82.87	0	0.277674
000629	41	2018	3.09104	36.606	C32	23.1969	0.351754	0.606804	0.149914	0.3333	3.2581	0.3549	1.75	27.2098	0.205	1	108.722	0	0.097907
000629	41	2019	3.2581	38.0243	C32	23.2856	0.256702	-0.132094	0.253107	0.3333	3.29584	0.3549	3	28.9525	0.245	1	112.758	0	0.123932
000629	41	2020	3.52636	40.1167	C32	23.1785	0.158988	-0.19605	0.051514	0.375	3.3322	0.3549	5	28.9045	0.1875	1	109.048	0	0.098525
000629	41	2021	3.73767	45.2872	C32	23.0467	0.221951	0.329085	0.173969	0.4	3.3673	0.2949	5.25	28.5199	0.345	1	111.549	0	0.128964
000630	42	2011	2.77259	21.2655	C32	24.1973	0.645426	0.378858	0.13373	0.3333	2.99573	0.5183	4.25	26.797	0.2325	1	54.72	0	0.123612
000630	42	2012	2.89037	20.5814	C32	24.4095	0.697281	0.092141	-0.0179701	0.3571	3.04452	0.5183	4.75	28.4005	0.405	1	60.5	0.0042435	0.135928
000630	42	2013	3.17805	22.6738	C32	24.4058	0.699186	-0.014161	0.0149525	0.3846	3.09104	0.5183	5	33.8133	0.355	1	65.65	0.003604	0.136304
000630	42	2014	3.09104	22.2513	C32	24.5719	0.666115	0.166137	0.0488373	0.4	3.13549	0.3955	5	39.3562	0.35	1	69.31	0.007033	0.12551
000630	42	2015	2.77259	31.8077	C32	24.5113	0.66883	-0.021638	0.110361	0.3333	3.17805	0.3955	4.25	35.8819	0.23	1	68.17	0.019842	0.158656
000630	42	2016	2.70805	33.9	C32	24.5209	0.60694	-0.002561	0.108501	0.3333	3.21888	0.3955	3	31.8557	0.265	1	70.0989	0.004068	0.145911
000630	42	2017	2.70805	32.7029	C32	24.5902	0.611346	-0.048963	-0.0161393	0.3333	3.2581	0.3653	4	31.9523	0.265	1	78.0887	0.003566	0.147901
000630	42	2018	2.94444	32.4213	C32	24.5731	0.585336	0.02619	0.120564	0.3333	3.29584	0.3653	4	37.0704	0.2475	1	87.5415	0	0.097907
000630	42	2019	4.23411	32.4213	C32	24.5926	0.582374	0.09843	0.0847439	0.3333	3.3322	0.3653	4	43.8602	0.3375	1	91.8049	0	0.123932
000630	42	2020	4.15888	32.4213	C32	24.678	0.604078	0.070202	0.0413283	0.3333	3.3673	0.3653	4	46.0698	0.315	1	98.7357	0	0.098525
000630	42	2021	3.93183	36.9279	C32	24.652	0.539755	0.317741	0.0671328	0.3636	3.4012	0.3653	4	41.8127	0.265	1	101.302	0	0.128964
000635	43	2011	2.07944	22.9051	C26	22.045	0.731939	0.134887	0.0416638	0.3333	2.77259	0.2228	4.5	27.1831	0.2825	1	82.22	0	0.019378
000635	43	2012	1.79176	22.3016	C26	22.0114	0.26082	-0.028492	0.0574853	0.3333	2.83321	0.5125	5	27.1478	0.295	1	92.5	0.0312575	0.015097
000635	43	2013	3.04452	21.5874	C26	21.9907	0.227402	0.007081	0.075605	0.3333	2.89037	0.5125	5	27.9602	0.4725	1	95.87	0.0010575	0.027872
000635	43	2014	2.63906	19.2838	C26	21.8537	0.106284	-0.294642	0.156599	0.3333	2.94444	0.5125	5	25.4329	0.38	1	104.04	0.0135475	0.02389
000635	43	2015	2.70805	29.2526	C26	21.8687	0.111514	-0.122541	0.0373853	0.3333	2.99573	0.5125	4.25	26.6901	0.1875	1	95.32	0.019448	0.033968
000635	43	2016	2.94444	31.4958	C26	21.9263	0.130624	-0.05883	0.0600592	0.375	3.04452	0.5125	4.75	25.5484	0.1875	1	106.153	0	0.037165
000635	43	2017	3.17805	29.2526	C26	21.9599	0.13317	0.231282	0.107106	0.375	3.09104	0.5125	5	25.6915	0.1875	1	116.162	0.0117895	0.036831
000635	43	2018	3.43399	29.8662	C26	21.8662	0.156592	0.011177	0.0608859	0.4286	3.13549	0.5125	3.5	24.3438	0.2225	1	128.036	0.0487675	0.036201
000635	43	2019	3.3673	31.0733	C26	21.8541	0.137681	0.050352	-0.0261363	0.3333	3.17805	0.5125	5	24.2364	0.235	1	119.24	0	0.038568
000635	43	2020	3.3673	32.4615	C26	21.8656	0.139316	-0.063276	0.0281488	0.3333	3.21888	0.5125	5.5	25.1634	0.22	1	116.511	0	0.044079
000635	43	2021	3.43399	36.9379	C26	21.8403	0.130256	0.173817	0.0482512	0.3333	3.2581	0.5125	5.25	22.4157	0.2025	1	119.465	0.0655445	0.039543
000650	44	2011	2.99573	15.5216	C27	21.195	0.287424	0.615261	0.104147	0.3333	2.77259	0.4554	4	27.0861	0.1825	0	52.04	0	0.04983
000650	44	2012	2.56495	17.7648	C27	21.4628	0.182733	-0.054441	0.087818	0.375	2.83321	0.4454	4	27.08	0.195	0	57.3	0	0.024829
000650	44	2013	2.99573	18.4891	C27	21.5686	0.167416	-0.138031	0.0916193	0.375	2.89037	0.4454	4	27.6963	0.24	0	62.07	0	0.02633
000650	44	2014	3.55535	17.6944	C27	21.6777	0.167517	0.252219	0.140647	0.3333	2.94444	0.2511	4	29.3489	0.17	0	64.69	0	0.026696
000650	44	2015	3.80666	30.1076	C27	21.8727	0.175971	0.120109	0.137746	0.3333	2.99573	0.2627	3.75	37.0326	0.235	0	66.37	0	0.031096
000650	44	2016	3.61092	30.1076	C27	22.0752	0.170875	0.413352	0.135083	0.3333	3.04452	0.2627	3	33.8164	0.2375	0	68.3901	0	0.030172
000650	44	2017	3.66356	30.1076	C27	22.1506	0.166758	0.077569	0.119465	0.3333	3.09104	0.2627	3	32.387	0.215	0	74.6237	0	0.028249
000650	44	2018	3.49651	30.1076	C27	22.2529	0.151987	0.1456	0.123348	0.3333	3.13549	0.2627	3.5	36.0185	0.345	0	87.0017	0	0.029647
000650	44	2019	3.2581	30.1076	C27	22.3296	0.126889	0.040366	0.139228	0.3333	3.17805	0.2627	3.25	36.4952	0.34	0	89.0924	0	0.035132
000650	44	2020	3.58352	30.1076	C27	22.5646	0.110156	-0.1037	0.138164	0.3333	3.21888	0.2324	3	34.7789	0.285	0	94.0369	0	0.036148
000650	44	2021	4.51086	31.8278	C27	22.6559	0.142011	0.202053	0.112584	0.375	3.2581	0.2324	3	37.0421	0.3975	0	99.5431	0	0.03428
000651	45	2011	2.19722	17.8352	C38	25.1684	0.784335	0.376026	0.0393862	0.375	3.13549	0.1945	4.75	31.2753	0.5275	1	103.37	0	0.089877
000651	45	2012	2.94444	18.3885	C38	25.4014	0.7436	0.194343	0.171138	0.375	3.17805	0.1822	5.25	33.3535	0.5675	1	118.7	0	0.082636
000651	45	2013	4.07754	20.6418	C38	25.6189	0.734734	0.194447	0.0970055	0.375	3.21888	0.1822	4.25	45.3745	0.55	1	138.16	0	0.073302
000651	45	2014	4.93447	16.4571	C38	25.7746	0.711123	0.161197	0.121225	0.3333	3.2581	0.1822	4	48.7475	0.5725	1	139.35	0	0.079928
000651	45	2015	4.84419	23.7099	C38	25.809	0.699646	-0.290418	0.274452	0.3333	3.29584	0.1822	4.75	60.7711	0.52	1	133.47	0	0.076514
000651	45	2016	4.85203	21.859	C38	25.9293	0.698834	0.10801	0.0814826	0.375	3.3322	0.1822	5	55.4965	0.5075	1	130.457	0	0.080676
000651	45	2017	5.05625	24.3034	C38	26.0938	0.689094	0.369187	0.0760976	0.4286	3.3673	0.1822	4.25	59.1717	0.38	1	132.476	0	0.095716
000651	45	2018	5.50126	27.965	C38	26.2497	0.630963	0.336084	0.107234	0.3333	3.4012	0.1822	4.25	65.3311	0.415	1	148.268	0	0.092594
000651	45	2019	5.67332	28.9206	C38	26.3686	0.604033	0.000151	0.0985741	0.3333	3.43399	0.1822	5	62.4114	0.5075	1	143.504	0	0.097589
000651	45	2020	5.70044	28.9206	C38	26.3553	0.5814	-0.151165	0.0689019	0.375	3.46574	0.187	5	61.0079	0.5825	0	123.297	0	0.090445
000651	45	2021	5.94803	32.6828	C38	26.4903	0.662309	0.116943	0.00592733	0.4286	3.49651	0.1526	5.75	53.6196	0.5675	0	128.255	0	0.079737
000661	46	2011	2.07944	18.6601	C27	21.4453	0.540351	0.110318	0.0821856	0.3333	2.94444	0.242	3.75	27.1019	0.2425	1	72.96	0.0275155	0.04983
000661	46	2012	1.79176	20.9033	C27	21.5624	0.436626	0.360422	0.176265	0.3333	2.99573	0.242	4	27.0428	0.17	1	82.1	0	0.024829
000661	46	2013	0	20.9033	C27	21.7545	0.39257	0.163245	0.17777	0.3333	3.04452	0.2167	3.75	27.6109	0.2325	1	86.22	0	0.02633
000661	46	2014	0	17.3826	C27	21.8702	0.350592	0.104268	0.0888547	0.3333	3.09104	0.2228	3	25.1175	0.2725	1	94.91	0	0.026696
000661	46	2015	1.60944	18.1772	C27	22.0623	0.361767	0.061789	0.201964	0.3333	3.13549	0.2228	3.25	26.3518	0.305	1	91.22	0	0.031096
000661	46	2016	1.79176	18.1772	C27	22.5484	0.282593	0.206216	0.0496611	0.3333	3.17805	0.2236	3.5	24.0252	0.4475	1	97.1383	0	0.030172
000661	46	2017	1.60944	25.5507	C27	22.7182	0.29261	0.415823	0.0518793	0.3333	3.21888	0.2236	4	24.2264	0.475	1	105.569	0	0.028249
000661	46	2018	0.693147	23.7904	C27	22.9654	0.327952	0.310252	0.0939193	0.375	3.2581	0.2236	3.25	24.3965	0.4875	1	110.983	0	0.029647
000661	46	2019	0.693147	24.7158	C27	23.2665	0.307654	0.371853	0.152081	0.375	3.29584	0.188	3.75	24.2904	0.485	1	107.689	0	0.035132
000661	46	2020	1.79176	28.3271	C27	23.5473	0.268417	0.163134	0.0659552	0.3333	3.3322	0.188	4	23.8455	0.36	1	119.221	0	0.036148
000661	46	2021	2.63906	45.3174	C27	23.8375	0.234456	0.253028	0.147924	0.3333	3.3673	0.188	3	22.1587	0.3375	1	124.885	0	0.03428
000663	47	2011	2.3979	17.6441	A02	21.1364	0.75086	0.289005	0.000577112	0.3333	2.89037	0.32	4	26.8398	0.1475	1	96.21	0	0.464077
000663	47	2012	2.56495	17.2216	A02	21.1016	0.739844	0.193744	0.0837353	0.3333	2.94444	0.32	3.75	26.4206	0.1725	1	108.8	0	0.526654
000663	47	2013	2.3979	17.2216	A02	21.0269	0.733792	0.004451	0.0352158	0.4286	2.99573	0.32	4	27.1839	0.15	1	114.02	0	0.441766
000663	47	2014	1.79176	17.2216	A02	21.0387	0.741733	0.002341	0.0455332	0.4286	3.04452	0.32	4	24.6282	0.225	1	112.37	0	0.305237
000663	47	2015	2.30259	24.6555	A02	22.1055	0.486907	0.938368	0.0132501	0.4286	3.09104	0.1903	4.25	25.8847	0.2525	1	108.2	0	1
000663	47	2016	3.3673	24.6555	C21	22.1874	0.500101	0.742796	0.0530393	0.4286	3.13549	0.1903	4.25	26.5501	0.1825	1	107.358	0.0190575	0.224045
000663	47	2017	3.78419	25.5809	C21	22.1496	0.46751	-0.202029	0.0177242	0.4286	3.17805	0.1903	2.5	25.212	0.1125	1	109.82	0.05778	0.156777
000663	47	2018	3.66356	25.5809	C21	21.7488	0.699734	-0.391281	-0.0527005	0.4286	3.21888	0.1903	4.5	27.6797	0.0175	1	115.542	0.79382	0.099917
000663	47	2019	3.63759	25.5809	C21	21.67	0.765554	-0.069789	0.0275264	0.4286	3.2581	0.1927	3.5	28.5637	0.0225	1	118.81	0.166725	0.094077
000663	47	2021	3.78419	33.6888	C21	21.0348	0.502262	-0.12824	0.12035	0.5	3.3322	0.1927	2.5	32.6665	0.02	1	115.22	0	0.109323
000672	48	2013	2.77259	21.8791	C30	21.9205	0.555556	33.3695	0.157664	0.3333	3.09104	0.3016	2.5	27.1958	0.09	0	76.53	0	0.079666
000672	48	2014	2.48491	22.1004	C30	22.0714	0.538752	0.075839	0.20777	0.3333	3.13549	0.3119	3.5	24.6027	0.2675	0	79.46	0	0.074938
000672	48	2015	2.83321	30.8218	C30	22.2662	0.601407	-0.259843	0.0388602	0.3333	3.17805	0.3119	4.75	30.1573	0.1475	0	80.99	0.0098765	0.131016
000672	48	2016	3.3322	31.4355	C30	22.4834	0.724193	0.439645	0.0937047	0.3333	3.21888	0.3227	5	35.4212	0.1175	0	84.4398	0	0.113918
000672	48	2017	3.66356	34.6142	C30	22.513	0.607327	0.573193	0.171922	0.3333	3.2581	0.3227	5	35.4139	0.1175	0	96.218	0	0.125441
000672	48	2018	3.43399	36.0728	C30	22.6695	0.490646	0.156302	0.259592	0.3333	3.29584	0.3227	2.5	30.6219	0.2	0	103.744	0	0.154487
000672	48	2019	4.02535	35.4693	C30	23.0157	0.41616	0.397296	0.315671	0.3333	3.3322	0.3227	2.25	34.7659	0.1875	0	103.918	0	0.164174
000672	48	2020	4.35671	35.6302	C30	23.1484	0.366158	-0.132186	0.178185	0.3333	3.3673	0.3087	3.75	34.5448	0.345	0	106.869	0	0.16818
000672	48	2021	4.23411	37.9137	C30	23.4396	0.402857	0.292623	0.187766	0.3333	3.4012	0.3165	4.75	33.6587	0.355	0	110.229	0	0.145361
000680	49	2011	3.3322	24.2732	C35	23.3486	0.648312	0.097244	-0.12878	0.3333	2.94444	0.211	5	31.134	0.385	1	74.24	0.0091815	0.075297
000680	49	2012	3.09104	24.2732	C35	23.3115	0.630917	-0.286851	0.0435062	0.3333	2.99573	0.211	5.75	27.4576	0.4075	1	78.7	0.046882	0.067469
000680	49	2013	3.04452	21.014	C35	23.2554	0.62131	-0.033322	0.0267796	0.3333	3.04452	0.2762	5.25	30.4954	0.185	1	85.62	0.079417	0.053833
000680	49	2014	2.83321	24.5247	C35	23.1401	0.597773	-0.282764	0.051568	0.3333	3.09104	0.2762	3	29.5783	0.2525	1	88.5	0.0327915	0.048547
000680	49	2015	3.3322	27.8845	C35	22.9639	0.628449	-0.48129	0.0265715	0.3333	3.13549	0.2762	3.75	38.6216	0.2675	1	92.3	0.166234	0.054468
000680	49	2016	3.17805	27.6934	C35	22.9492	0.620766	0.168063	0.0294914	0.3333	3.17805	0.2762	4	27.5548	0.1475	1	96.4599	0	0.047547
000680	49	2017	3.80666	26.8383	C35	22.981	0.621864	0.441902	0.056587	0.3333	3.21888	0.2762	4	37.2006	0.1675	1	99.3806	0.0227605	0.04647
000680	49	2018	3.55535	26.8383	C35	22.961	0.608086	0.259956	0.0190955	0.3333	3.2581	0.2937	4	41.525	0.195	1	105.199	0.019318	0.054055
000680	49	2019	3.66356	26.8383	C35	22.9128	0.584022	-0.199783	0.0450366	0.3333	3.29584	0.2937	4	38.0577	0.1925	1	107.103	0.0186045	0.062775
000680	49	2020	4.34381	27.0295	C35	22.9957	0.606005	0.108548	0.0687068	0.3333	3.3322	0.2937	4	50.5775	0.1975	1	107.43	0.0357755	0.085656
000680	49	2021	4.29046	38.5977	C35	23.0978	0.562697	0.290467	0.039689	0.3333	3.3673	0.2426	4	43.2921	0.1775	1	110.605	0.017735	0.067035
000683	50	2013	1.79176	18.6802	C26	23.1876	0.643807	-0.071801	0.038743	0.3333	2.83321	0.1986	4.75	37.2338	0.1	0	107.73	0.033726	0.027872
000683	50	2014	2.99573	21.4566	C26	23.6952	0.562241	1.11797	0.0391116	0.3333	2.89037	0.3649	3.75	39.4197	0.245	0	105.18	0.0175095	0.02389
000683	50	2015	1.60944	25.8827	C26	23.6876	0.57365	0.01644	0.0333078	0.3333	2.94444	0.3674	2.25	37.1786	0.235	0	94.66	0.0251825	0.033968
000683	50	2016	2.63906	22.4022	C26	23.8249	0.56106	0.248405	0.0216913	0.3333	2.99573	0.3413	2.5	34.7262	0.215	0	98.0428	0.0700115	0.037165
000683	50	2017	2.94444	26.9993	C26	23.8161	0.522167	0.127847	0.0638998	0.3333	3.04452	0.3334	1	34.2229	0.235	0	112.362	0	0.036831
000683	50	2018	2.70805	26.9993	C26	23.8851	0.502393	-0.133965	0.0736248	0.25	3.09104	0.3326	2	34.4839	0.2275	0	120.145	0	0.036201
000683	50	2019	2.30259	26.9993	C26	23.8811	0.483047	-0.137878	0.0646962	0.3333	3.13549	0.286	3	36.5318	0.2075	0	118.588	0	0.038568
000683	50	2020	2.70805	32.1094	C26	23.8698	0.479072	0.000629	0.0855421	0.3333	3.17805	0.2997	3.25	34.841	0.23	0	123.174	0.027293	0.044079
000683	50	2021	3.09104	35.9722	C26	23.9905	0.348293	0.57813	0.132983	0.3333	3.21888	0.3056	3	34.4536	0.2575	0	125.705	0	0.039543
000702	51	2013	2.3979	17.9761	C13	20.4068	0.394248	0.029535	0.0479278	0.4286	2.83321	0.2575	4.25	27.1077	0.235	1	68.3	0.107239	0.128808
000702	51	2014	2.63906	17.9761	C13	20.3825	0.307983	-0.110065	0.00794714	0.4286	2.89037	0.2553	3.5	24.5553	0.105	1	70.15	0	0.127819
000702	51	2015	2.63906	23.9815	C13	20.2588	0.266837	-0.268935	0.0116718	0.5	2.94444	0.2513	3.75	25.8066	0.0875	1	69.17	0.038399	0.126554
000702	51	2016	2.48491	24.1324	C13	20.2865	0.286479	-0.065982	0.0981627	0.4286	2.99573	0.2513	4	23.4664	0.09	1	73.199	0.050653	0.169412
000702	51	2017	2.48491	24.1324	C13	20.3751	0.328778	0.096272	-0.00810453	0.4286	3.04452	0.2513	4	23.2113	0.1	1	82.8463	0.026563	0.177016
000702	51	2018	2.48491	24.1324	C13	20.3937	0.273323	-0.00484	0.015126	0.4286	3.09104	0.2513	3.5	23.6198	0.115	1	91.3625	0	0.10873
000702	51	2019	2.30259	24.1324	C13	20.3357	0.176657	-0.163103	0.135633	0.4286	3.13549	0.2513	3.75	23.5758	0.075	1	96.0927	0.0352725	0.126814
000702	51	2020	2.70805	24.1324	C13	20.6456	0.328064	-0.048723	-0.121306	0.4286	3.17805	0.2513	4	25.508	0.0775	1	101.127	0.028473	0.120237
000702	51	2021	3.13549	29.9869	C13	20.6191	0.691089	0.340046	-0.143013	0.4286	3.21888	0.2513	4	22.8493	0.0825	1	104.837	0.585352	0.122468
000703	52	2011	2.70805	14.8878	C28	23.8332	0.678552	140.241	0.12609	0.3333	3.09104	0.7117	3	28.6325	0.0875	0	54.94	0	0.157116
000703	52	2012	2.77259	19.3542	C28	23.7792	0.671032	0.036767	0.00726269	0.3333	3.13549	0.7117	3.75	26.1988	0.205	0	62.1	0	0.149118
000703	52	2013	3.09104	19.6459	C28	23.8932	0.690292	-0.058798	0.00787924	0.3333	3.17805	0.7117	3.25	26.9627	0.1325	0	62.2	0	0.122763
000703	52	2014	3.71357	15.6825	C28	24.0091	0.737606	-0.087415	0.0703561	0.3333	3.21888	0.7003	3	31.5483	0.215	0	74.75	0.0453565	0.152266
000703	52	2015	4.5326	24.8365	C28	23.9505	0.669643	0.080362	0.0162716	0.3333	3.2581	0.6185	2.75	36.2714	0.3425	0	74.96	0.0303745	0.228854
000703	52	2016	4.04305	28.8301	C28	24.0387	0.52011	0.06932	0.112446	0.3333	3.29584	0.505	3.5	39.3767	0.445	0	78.0106	0	0.179053
000703	52	2017	3.89182	30.7917	C28	24.2279	0.523542	0.982886	0.0710151	0.3333	3.3322	0.4165	3.25	46.4181	0.34	0	89.7663	0	0.252537
000703	52	2018	4.12713	28.5384	C28	24.8113	0.626552	0.321447	0.0280855	0.3333	3.3673	0.444	3.5	47.7707	0.415	0	102.422	0	0.219672
000703	52	2019	4.69135	29.7455	C28	25.1686	0.659003	-0.062711	-0.00131504	0.4286	3.4012	0.4106	3.75	44.6433	0.485	0	103.376	0	0.246944
000703	52	2020	4.54329	31.3148	C28	25.2479	0.671666	0.085519	0.0543438	0.3333	3.43399	0.4086	4.25	44.9428	0.3225	0	106.388	0	0.415127
000703	52	2021	4.59512	37.4711	C28	25.3824	0.687915	0.492307	0.0734718	0.3333	3.46574	0.4061	4.25	41.9693	0.39	0	109.418	0.018877	0.385133
000707	53	2013	2.48491	16.9098	C26	22.9166	0.835018	-0.19037	-0.0098923	0.3333	3.04452	0.2511	5	27.9476	0.2025	1	76.16	0.145977	0.027872
000707	53	2014	1.94591	12.876	C26	23.0304	0.853113	0.074835	0.0498851	0.3333	3.09104	0.2511	4.25	25.4169	0.165	1	79.21	0.026752	0.02389
000707	53	2015	1.60944	18.6903	C26	23.1286	0.865886	-0.029452	0.0598368	0.3333	3.13549	0.2511	3.5	28.6677	0.1575	1	77.42	0.024923	0.033968
000707	53	2016	1.79176	18.9719	C26	23.0842	0.911002	0.022623	0.0167032	0.3333	3.17805	0.2511	2	24.3583	0.175	1	79.588	0.11307	0.037165
000707	53	2017	2.3979	22.03	C26	22.9889	0.951942	0.07832	-0.0385607	0.3333	3.21888	0.2511	3.25	24.0195	0.185	1	84.6173	0.158555	0.036831
000708	54	2017	2.63906	30.9526	C31	22.6071	0.387679	0.599808	0.0539547	0.3333	3.21888	0.2995	4	23.3457	0.5325	1	84.6173	0	0.138377
000708	54	2018	2.89037	34.242	C31	22.7616	0.426451	0.229391	0.0953808	0.3333	3.2581	0.2995	4.5	28.9091	0.3875	1	94.1319	0	0.095897
000708	54	2019	3.04452	33.9201	C31	25.008	0.651766	4.77583	0.1092	0.3333	3.29584	0.7505	5	29.2513	0.615	1	95.9679	0	0.076039
000708	54	2020	3.66356	42.6818	C31	25.0728	0.633461	0.029035	0.0848602	0.3333	3.3322	0.7505	5.75	28.7688	0.6025	1	98.3691	0	0.053605
000708	54	2021	4.04305	50.9808	C31	25.1645	0.61158	0.302482	0.152512	0.3333	3.3673	0.7505	5.5	32.5202	0.605	1	100.704	0	0.068117
000709	55	2011	3.49651	19.314	C31	25.6723	0.682523	0.140479	0.128244	0.3636	2.89037	0.4282	4.25	27.3127	0.3125	1	70.82	0	0.073587
000709	55	2012	3.3673	19.314	C31	25.7653	0.712047	-0.162842	0.0349448	0.3636	2.94444	0.4282	4	29.064	0.275	1	76.1	0	0.067374
000709	55	2013	3.61092	15.924	C31	25.8406	0.731628	-0.012316	0.0691015	0.3333	2.99573	0.4282	4.25	29.9332	0.295	1	81.91	0.0033565	0.080358
000709	55	2014	3.29584	18.308	C31	25.8612	0.734403	-0.108816	0.0847239	0.3333	3.04452	0.4248	4.75	27.3038	0.3075	1	84.36	0	0.082768
000709	55	2015	3.29584	25.42	C31	25.9096	0.745003	-0.256001	0.0803391	0.3333	3.09104	0.3793	4.25	28.4806	0.295	1	82.63	0	0.098285
000709	55	2016	3.29584	28.2869	C31	25.949	0.749285	0.019802	0.00658611	0.3333	3.13549	0.3969	4	28.4648	0.435	1	95.3279	0	0.091886
000709	55	2017	3.63759	28.2869	C31	25.9711	0.749358	0.461859	0.0862848	0.3333	3.17805	0.3973	4	32.9524	0.4225	1	100.828	0.0506665	0.138377
000709	55	2018	2.94444	28.2869	C31	26.0644	0.717593	0.10987	0.0478317	0.3636	3.21888	0.3973	4	32.5708	0.285	1	108.461	0.0523165	0.095897
000709	55	2019	3.29584	28.2869	C31	26.0795	0.722388	0.004451	0.0462761	0.3636	3.2581	0.3973	4	37.8488	0.45	1	109.531	0.0246265	0.076039
000709	55	2020	3.4012	30.5402	C31	26.209	0.749499	-0.1139	0.0318587	0.3636	3.29584	0.3973	4	38.7461	0.435	1	111.728	0.0269655	0.053605
000709	55	2021	4.04305	35.9622	C31	26.2181	0.749848	0.389841	0.060397	0.3636	3.3322	0.3973	4	34.76	0.3025	1	116.052	0.0433145	0.068117
000717	56	2011	3.13549	19.7063	C31	23.9163	0.807937	0.214397	0.163184	0.3636	3.13549	0.3627	4	40.5889	0.1275	1	103.37	0.068625	0.073587
000717	56	2012	3.09104	18.3382	C31	23.7431	0.86673	-0.158015	0.102073	0.3636	3.17805	0.3627	2.25	36.2722	0.1475	1	118.7	0.128799	0.067374
000717	56	2014	3.04452	19.8873	C31	23.6448	0.841851	0.016983	0.110236	0.4	3.2581	0.5602	2	33.8827	0.1975	1	139.35	0.1152	0.082768
000717	56	2015	2.99573	25.8928	C31	23.5303	0.978569	-0.428384	0.0299296	0.3636	3.29584	0.5337	2.5	39.3104	0.2225	1	133.47	0.187399	0.098285
000717	56	2017	3.3673	31.355	C31	23.3916	0.793792	0.863488	0.243355	0.3636	3.3673	0.5305	1	38.6638	0.255	1	132.476	0	0.138377
000717	56	2018	4.33073	31.0733	C31	23.5222	0.623936	0.041255	0.253287	0.3636	3.4012	0.5305	1.25	38.7373	0.225	1	148.268	0	0.095897
000717	56	2019	4.39445	37.9338	C31	23.5665	0.534179	0.074899	0.120596	0.5	3.43399	0.5305	1.5	51.942	0.22	1	143.504	0	0.076039
000717	56	2020	4.67283	35.5196	C31	23.6	0.46439	0.082776	0.172594	0.5	3.46574	0.5305	2.75	45.8882	0.3425	1	123.297	0	0.053605
000717	56	2021	4.70048	45.0961	C31	23.7483	0.468118	0.441344	0.164706	0.4286	3.49651	0.5305	3.25	44.879	0.245	1	128.255	0	0.068117
000723	57	2013	1.09861	18.3281	C25	20.6076	0.446698	0.058839	0.149219	0.3333	3.09104	0.2973	3.5	27.1024	0.0975	0	85.55	0	0.316433
000723	57	2014	1.38629	17.4932	C25	20.5451	0.401394	-0.209962	-0.0316964	0.4	3.13549	0.2973	3.25	25.8757	0.06	0	91.35	0	0.201895
000723	57	2015	2.77259	20.6619	C25	23.422	0.551948	4.71249	0.0665101	0.3333	3.17805	0.8999	3	25.8118	0.04	0	88.46	0	0.463723
000723	57	2016	1.60944	23.5288	C25	23.2567	0.412597	0.246986	0.0194308	0.3333	3.21888	0.7729	1	23.368	0.0175	0	91.4196	0.790505	0.448785
000723	57	2017	2.70805	30.168	C25	23.3492	0.391882	0.721228	0.102451	0.3333	3.2581	0.7729	2	29.2024	0.0425	0	98.5295	0	0.361557
000723	57	2018	2.89037	30.168	C25	23.651	0.566621	0.237688	0.0821376	0.3333	3.29584	0.7697	1.5	28.8417	0.065	0	106.55	0	0.402874
000723	57	2019	2.30259	32.381	C25	23.7008	0.527545	-0.069752	0.0981117	0.3333	3.3322	0.5738	1.5	26.6069	0.16	0	106.918	0	0.396212
000723	57	2020	3.17805	32.381	C25	23.9546	0.555294	-0.088274	0.0481389	0.3333	3.3673	0.5535	1.5	28.6971	0.2825	0	115.216	0	0.324194
000723	57	2021	3.8712	48.3352	C25	24.1044	0.514204	0.657109	0.166999	0.3333	3.4012	0.4748	1.25	34.5559	0.2875	0	118.547	0	0.236645
000725	58	2011	3.58352	29.5242	C39	24.954	0.490391	0.587658	-0.0113209	0.3636	2.94444	0.0957	4.75	37.2085	0.485	1	131.29	0.0190545	0.070356
000725	58	2012	3.46574	30.4597	C39	24.9295	0.474486	1.02266	0.0460302	0.3636	2.99573	0.1135	4.25	44.7946	0.5175	1	156.9	0.0292365	0.064357
000725	58	2013	3.78419	31.5562	C39	25.2509	0.587693	0.310524	0.0967861	0.3636	3.04452	0.1098	4	54.3336	0.55	1	159.53	0	0.054426
000725	58	2014	4.39445	32.4112	C39	25.6377	0.43512	0.090069	0.0594231	0.3333	3.09104	0.1151	5.5	52.6752	0.46	1	189.46	0.019678	0.050204
000725	58	2015	4.41884	44.9049	C39	25.751	0.486537	0.320711	0.0687672	0.3636	3.13549	0.1156	6	66.3128	0.675	1	181.73	0.0263435	0.053668
000725	58	2016	4.98361	45.247	C39	26.0469	0.551437	0.416914	0.0491056	0.3333	3.17805	0.1156	5.75	66.7917	0.6475	1	178.057	0.0326875	0.044692
000725	58	2017	5.20949	48.4358	C39	26.2689	0.592813	0.361486	0.102562	0.3333	3.21888	0.1168	5.75	61.83	0.79	1	172.851	0	0.041492
000725	58	2018	5.3033	48.2547	C39	26.4404	0.604125	0.03527	0.0844791	0.3333	3.2581	0.1168	5.75	64.2522	0.805	1	186.112	0.018764	0.034534
000725	58	2019	5.34711	47.8624	C39	26.5534	0.585627	0.195149	0.076622	0.3333	3.29584	0.1168	6	68.5656	0.8225	1	186.656	0.0285305	0.089114
000725	58	2020	5.53733	37.1794	C39	26.7736	0.591291	0.167957	0.0925189	0.3333	3.3322	0.1168	5.25	47.5963	0.83	1	178.431	0.017621	0.087135
000725	58	2021	5.6204	43.6777	C39	26.8319	0.517767	0.617895	0.138463	0.3333	3.3673	0.1057	5.25	66.2503	0.8575	1	181.488	0	0.078766
000726	59	2011	3.29584	26.9289	C17	22.7712	0.294377	0.209533	0.128942	0.3571	2.94444	0.1222	5.25	28.7797	0.3575	0	74.24	0	0.04471
000726	59	2012	3.3673	23.1667	C17	22.8217	0.306452	-0.029219	0.143557	0.3571	2.99573	0.1222	4.75	26.4268	0.3825	0	78.7	0	0.041329
000726	59	2013	3.4012	21.0442	C17	22.8529	0.237442	0.097812	0.17284	0.3846	3.04452	0.1363	5.25	33.1682	0.4075	0	85.62	0	0.040023
000726	59	2014	3.46574	28.1058	C17	22.8782	0.186753	-0.04763	0.128899	0.3846	3.09104	0.1469	5.75	35.5167	0.42	0	88.5	0	0.047994
000726	59	2015	3.09104	29.7354	C17	22.9306	0.199597	0.000589	0.113032	0.3846	3.13549	0.1469	6	33.5769	0.44	0	92.3	0	0.064877
000726	59	2016	2.83321	36.3344	C17	22.9647	0.211971	-0.031032	0.139338	0.3846	3.17805	0.1521	6	35.2861	0.3525	0	96.4599	0	0.089958
000726	59	2017	3.46574	38.5877	C17	23.0428	0.235536	0.071463	0.102062	0.3571	3.21888	0.1521	5.25	42.4313	0.525	0	99.3806	0	0.097637
000726	59	2018	3.4012	36.9581	C17	23.0782	0.266844	0.073306	0.135735	0.3571	3.2581	0.1521	6.5	37.5249	0.485	0	105.199	0	0.079548
000726	59	2019	3.43399	41.5451	C17	23.1986	0.301725	-0.011292	0.0913817	0.3571	3.29584	0.1636	6.75	43.0012	0.5	0	107.103	0	0.092163
000726	59	2020	3.61092	42.5008	C17	23.2189	0.332915	-0.301433	0.0489316	0.3571	3.3322	0.1636	7	41.1374	0.4125	0	107.43	0.0510505	0.105359
000726	59	2021	3.58352	47.3091	C17	23.2872	0.355742	0.102508	0.0268061	0.3333	3.3673	0.1591	6.75	37.5286	0.3775	0	110.605	0.026229	0.083523
000729	60	2011	3.21888	25.4401	C15	23.5374	0.392123	0.178518	0.0494067	0.3333	2.70805	0.5648	5.75	26.9597	0.405	1	131.29	0.031453	0.100316
000729	60	2012	2.94444	25.5005	C15	23.626	0.394888	0.073867	0.0731511	0.3333	2.77259	0.5748	6	28.6591	0.4175	1	156.9	0.061956	0.101864
000729	60	2014	3.29584	25.5005	C15	23.664	0.293281	-0.017793	0.0635331	0.3333	2.89037	0.5757	4.5	24.6531	0.5925	1	189.46	0	0.112818
000729	60	2015	3.2581	29.1822	C15	23.627	0.249375	-0.071498	0.0889617	0.3333	2.94444	0.5739	4.75	27.9138	0.575	1	181.73	0	0.144114
000729	60	2016	1.94591	29.1822	C15	23.6277	0.250602	-0.07697	0.0682142	0.3333	2.99573	0.574	5	23.5489	0.4775	1	178.057	0.0304155	0.120142
000729	60	2017	2.77259	30.0171	C15	23.6191	0.24434	-0.032628	0.0766658	0.3333	3.04452	0.574	5	23.279	0.42	1	172.851	0.0495375	0.142174
000729	60	2018	3.3673	33.0751	C15	23.5962	0.222432	0.013237	0.060796	0.3333	3.09104	0.574	5	30.5242	0.45	1	186.112	0.0571085	0.145715
000729	60	2019	3.29584	33.5882	C15	23.6226	0.239321	0.010994	0.0866824	0.4545	3.13549	0.574	5	26.9167	0.455	1	186.656	0.0590845	0.145481
000729	60	2020	3.52636	38.6782	C15	23.6406	0.249383	-0.047094	0.0848793	0.3846	3.17805	0.574	5.75	27.5193	0.4925	1	178.431	0.0522895	0.175201
000729	60	2021	3.3322	39.4729	C15	23.6896	0.280513	0.094488	0.0836819	0.3333	3.21888	0.574	6	24.7065	0.54	1	181.488	0.057634	0.134769
000733	61	2015	4.23411	24.7359	C39	22.6188	0.426566	0.214281	0.0532182	0.5714	2.94444	0.3613	4	53.4086	0.31	1	83.34	0.0013795	0.053668
000733	61	2016	3.98898	24.1324	C39	22.8253	0.505207	0.301265	0.0204609	0.5714	2.99573	0.3613	4	43.5981	0.3225	1	86.7143	0.0155695	0.044692
000733	61	2017	4.31749	24.7359	C39	22.9201	0.522398	0.216842	-0.0607018	0.5714	3.04452	0.3613	3.25	48.9813	0.2525	1	97.3645	0.0102265	0.041492
000733	61	2018	4.60517	25.6614	C39	23.0395	0.509791	-0.334287	0.0313829	0.5714	3.09104	0.3294	3	51.5334	0.24	1	109.456	0	0.034534
000733	61	2019	4.29046	25.0578	C39	22.8942	0.386039	-0.312743	0.0296017	0.5714	3.13549	0.3294	3.75	48.3446	0.36	1	111.781	0	0.089114
000733	61	2020	4.44265	29.5644	C39	22.9158	0.3333	0.076725	-0.00772928	0.6667	3.17805	0.3294	3.5	42.5735	0.4175	1	106.154	0	0.087135
000733	61	2021	4.39445	30.9124	C39	23.1323	0.331351	0.431989	0.120056	0.5714	3.21888	0.3273	3.75	41.6636	0.56	1	110.849	0	0.078766
000738	62	2011	3.58352	14.8878	C37	22.2608	0.455341	0.293421	0.00745478	0.3846	2.70805	0.2964	3.25	38.2537	0.1225	1	57.06	0	0.220385
000738	62	2012	3.21888	19.0122	C37	22.2784	0.423271	0.134111	0.0420205	0.3846	2.77259	0.2964	3.5	36.0888	0.1925	1	64.6	0	0.2212
000738	62	2013	3.43399	21.6175	C37	22.5901	0.302078	0.175899	0.0205928	0.3333	2.83321	0.2439	3.75	36.7385	0.3675	1	68.3	0	0.175489
000738	62	2014	3.29584	15.6624	C37	22.5972	0.281929	-0.013875	0.021207	0.3846	2.89037	0.2334	3.75	34.0834	0.2875	1	101.39	0	0.136655
000738	62	2015	1.94591	19.5554	C37	22.6618	0.277251	0.008755	0.0913289	0.3333	2.94444	0.2334	3	35.1558	0.31	1	100.21	0	0.367202
000738	62	2016	2.48491	28.5484	C37	22.6471	0.23758	-0.036376	0.0272793	0.3333	2.99573	0.2334	3	36.1804	0.24	1	102.502	0	0.14635
000738	62	2017	2.30259	31.2745	C37	22.694	0.24138	0.019789	0.138993	0.3333	3.04452	0.2334	3	33.7729	0.4775	1	109.694	0	0.131538
000738	62	2018	2.48491	28.7597	C37	22.7054	0.219198	0.075562	-0.0476729	0.375	3.09104	0.2334	3.75	34.1096	0.4775	1	121.654	0	0.121462
000738	62	2019	2.30259	31.0029	C37	22.7895	0.24671	0.126013	0.147478	0.3077	3.13549	0.2264	3.25	33.8709	0.365	1	125.972	0	0.091099
000738	62	2020	2.99573	31.0029	C37	22.9011	0.273949	0.131359	0.045914	0.3333	3.17805	0.2183	3	33.7534	0.435	1	116.782	0	0.105764
000738	62	2021	3.4012	36.3042	C37	23.3748	0.246407	0.188086	0.0630768	0.3571	3.21888	0.2857	3.75	31.8683	0.47	1	119.682	0	0.099924
000739	63	2017	2.48491	31.1035	C27	22.4622	0.464079	0.163358	0.0368643	0.4286	3.04452	0.2674	1.75	24.6187	0.31	0	134.18	0.017257	0.028249
000739	63	2018	2.99573	26.8484	C27	22.4726	0.418463	0.148536	0.144797	0.4286	3.09104	0.2808	2.5	24.9346	0.2625	0	144.827	0	0.029647
000739	63	2019	2.77259	27.1904	C27	22.5985	0.422317	0.130844	0.208516	0.4286	3.13549	0.2808	3.25	24.9236	0.2575	0	149.34	0	0.035132
000739	63	2020	3.13549	27.1904	C27	22.7375	0.41417	0.092773	0.141368	0.4286	3.17805	0.2808	3.25	27.243	0.42	0	132.964	0	0.036148
000739	63	2021	3.91202	35.8918	C27	22.9385	0.447798	0.134897	0.0667605	0.4286	3.21888	0.2808	3.5	32.8455	0.4525	0	135.469	0	0.03428
000761	64	2011	3.21888	9.9085	C31	24.4383	0.621051	0.103837	0.0324765	0.4286	2.70805	0.8207	3.25	28.7225	0.275	1	87.69	0	0.073587
000761	64	2012	2.83321	13.1476	C31	24.3694	0.600391	-0.115802	0.0230716	0.4286	2.77259	0.8207	3	26.7555	0.225	1	97.9	0	0.067374
000761	64	2013	2.94444	11.2363	C31	24.4856	0.635808	-0.095587	0.0624373	0.4286	2.83321	0.8207	3.5	27.5936	0.205	1	104.41	0	0.080358
000761	64	2014	2.77259	11.4878	C31	24.6186	0.67792	0.027095	0.0583304	0.5	2.89037	0.8177	3.25	24.9599	0.3175	1	103.29	0	0.082768
000761	64	2015	2.77259	17.4932	C31	24.5179	0.720229	-0.293767	-0.0518426	0.4286	2.94444	0.7837	3.75	26.1668	0.2575	1	97.89	0.070714	0.098285
000761	64	2016	2.63906	19.4045	C31	24.7159	0.754481	0.009311	0.176342	0.4286	2.99573	0.7788	3.25	24.8663	0.235	1	101.125	0	0.091886
000761	64	2017	2.56495	27.3614	C31	24.8664	0.764294	0.371938	0.0435607	0.4286	3.04452	0.7284	2.75	23.9184	0.445	1	108.853	0.025958	0.138377
000761	64	2018	2.94444	27.3614	C31	24.8115	0.670324	0.238818	0.0607041	0.5	3.09104	0.6078	1.75	25.3295	0.415	1	111.962	0.058553	0.095897
000761	64	2019	2.99573	27.3614	C31	24.8297	0.67047	0.051004	0.114896	0.5	3.13549	0.6144	3.5	25.143	0.4475	1	112.223	0.031214	0.076039
000761	64	2020	3.2581	27.3614	C31	24.8978	0.668489	-0.076914	-0.0313656	0.4286	3.17805	0.6218	3.5	26.0774	0.3475	1	114.433	0.030052	0.053605
000761	64	2021	3.55535	48.5263	C31	24.7333	0.58173	0.600338	0.00749764	0.3333	3.21888	0.5865	4	31.4058	0.215	1	117.634	0	0.068117
000768	65	2011	2.56495	28.7899	C37	23.7758	0.522837	-0.158467	0.00469364	0.375	2.70805	0.5707	3.5	27.9587	0.1575	1	77.84	0.018636	0.220385
000768	65	2012	2.3979	22.3016	C37	24.1027	0.584421	0.758335	-0.0248113	0.375	2.77259	0.5512	2.75	26.5936	0.2075	1	87.2	0.0186935	0.2212
000768	65	2013	2.99573	26.4963	C37	24.1925	0.615896	0.108923	0.0589555	0.375	2.83321	0.5512	3	29.8856	0.3075	1	93.32	0.01321	0.175489
000768	65	2014	2.83321	26.9691	C37	24.251	0.620594	0.22634	-0.0332654	0.3571	2.89037	0.4	3.5	27.452	0.3625	1	95.55	0.012222	0.136655
000768	65	2015	3.13549	30.2585	C37	24.3466	0.547784	0.137639	0.0352948	0.3846	2.94444	0.3818	3.25	30.4743	0.405	1	94.04	0.0029325	0.367202
000768	65	2016	3.3322	30.6408	C37	24.3924	0.548585	0.083186	0.036253	0.5	2.99573	0.3818	3.75	27.7747	0.4	1	100.018	0.003511	0.14635
000768	65	2017	3.71357	33.2562	C37	24.4304	0.566791	0.189772	0.0321463	0.3571	3.04452	0.3818	4.5	29.2503	0.555	1	110.043	0	0.131538
000768	65	2018	3.58352	34.6444	C37	24.5923	0.596783	0.076877	0.0293076	0.3571	3.09104	0.3818	3.75	29.4113	0.6	1	121.329	0.000904	0.121462
000768	65	2019	3.52636	34.6444	C37	24.6102	0.659529	0.024797	0.0113502	0.3846	3.13549	0.3818	4	29.3058	0.5475	1	119.718	0	0.091099
000768	65	2020	3.71357	34.6444	C37	24.7916	0.738184	-0.023732	0.0467466	0.3636	3.17805	0.3818	4	34.1866	0.3775	1	116.11	0	0.105764
000768	65	2021	3.46574	35.4391	C37	24.9998	0.781332	-0.023429	-0.207741	0.3636	3.21888	0.3818	4.25	32.2162	0.3875	1	120.834	0.0008465	0.099924
000778	66	2011	3.17805	22.4927	C33	24.2111	0.589636	0.396242	0.0272361	0.4444	2.70805	0.5001	5.75	28.132	0.3475	1	70.82	0	0.216372
000778	66	2012	1.94591	21.7684	C33	24.4172	0.651748	0.119721	0.0590974	0.3333	2.77259	0.5001	5.25	37.2946	0.375	1	76.1	0	0.209934
000778	66	2013	2.48491	17.5837	C33	24.6579	0.662497	0.071377	0.00073913	0.3333	2.83321	0.4538	5	37.3905	0.3825	1	81.91	0.012421	0.19303
000778	66	2014	2.70805	18.3784	C33	24.6987	0.667699	-0.035249	0.0376357	0.3333	2.89037	0.4538	4.75	34.5846	0.365	1	84.36	0.017232	0.207235
000778	66	2015	2.56495	21.5974	C33	24.6526	0.640095	-0.177037	0.0411411	0.3333	2.94444	0.4538	4	44.1376	0.3125	1	82.63	0.025881	0.247743
000778	66	2016	2.48491	25.6715	C33	24.6206	0.625549	0.042559	0.022405	0.3333	2.99573	0.4538	4.5	36.3816	0.325	1	95.3279	0.023763	0.178272
000778	66	2017	2.89037	35.5196	C33	24.6158	0.579449	-0.208848	0.0751389	0.3333	3.04452	0.39	5	38.1131	0.2925	1	100.828	0.009306	0.218189
000778	66	2018	3.7612	33.216	C33	24.6714	0.581242	-0.017429	0.0723943	0.3333	3.09104	0.3996	4.5	41.6428	0.3125	1	108.461	0	0.245474
000778	66	2019	4.02535	33.216	C33	24.6265	0.548986	0.008449	0.0631169	0.375	3.13549	0.3996	5	42.263	0.4625	1	109.531	0	0.185991
000778	66	2020	4.26268	33.055	C33	24.6971	0.545879	0.050654	0.0586518	0.25	3.17805	0.3996	6	40.4621	0.4625	1	111.728	0	0.159298
000778	66	2021	4.07754	38.0746	C33	24.7007	0.506583	0.240688	0.0593665	0.4286	3.21888	0.3996	6	42.5319	0.4775	1	116.052	0	0.186708
000786	67	2011	4.00733	21.0341	C30	22.8651	0.560453	0.366221	0.130679	0.3333	2.70805	0.524	5.75	28.9482	0.355	1	131.29	0	0.10408
000786	67	2012	4.49981	25.2289	C30	22.9659	0.526314	0.119956	0.120394	0.3333	2.77259	0.524	5.75	26.6065	0.3925	1	156.9	0	0.079244
000786	67	2013	2.48491	27.1099	C30	23.0831	0.487038	0.120405	0.142151	0.3333	2.83321	0.524	6	27.3934	0.3825	1	159.53	0	0.079666
000786	67	2014	1.94591	27.1099	C30	23.3165	0.362489	0.107469	0.11731	0.3333	2.89037	0.452	5.25	26.8464	0.385	1	189.46	0	0.074938
000786	67	2015	2.30259	27.1099	C30	23.3337	0.319232	-0.089675	0.140331	0.3333	2.94444	0.452	5	30.5828	0.3825	1	181.73	0	0.131016
000786	67	2016	2.63906	27.1099	C30	23.387	0.270822	0.080107	0.119044	0.3333	2.99573	0.3573	5.25	23.779	0.5775	1	178.057	0	0.113918
000786	67	2017	2.56495	27.1099	C30	23.5027	0.224386	0.368837	0.164747	0.3333	3.04452	0.3573	5.75	25.5168	0.595	1	172.851	0	0.125441
000786	67	2018	2.89037	30.852	C30	23.6085	0.193719	0.12545	0.155387	0.3333	3.09104	0.3783	6.25	33.2538	0.5675	1	186.112	0	0.154487
000786	67	2019	3.3673	29.4638	C30	23.7896	0.322458	0.060335	0.0924818	0.3333	3.13549	0.3783	6.75	31.1791	0.4725	1	186.656	0.064241	0.164174
000786	67	2020	3.3673	31.5361	C30	23.8551	0.238294	0.261173	0.0802343	0.3333	3.17805	0.3783	6	32.3202	0.595	1	178.431	0	0.16818
000786	67	2021	3.8712	49.8441	C30	24.0032	0.265219	0.254904	0.144161	0.375	3.21888	0.3783	6	32.5846	0.6	1	181.488	0	0.145361
000792	68	2011	3.09104	20.4406	C26	24.1033	0.492258	0.368755	0.0404823	0.3636	2.70805	0.3099	3.5	27.195	0.4275	1	82.32	0	0.019378
000792	68	2012	2.19722	19.6459	C26	24.4714	0.583211	0.220322	0.0350418	0.3636	2.77259	0.3099	3	27.1591	0.2525	1	94.6	0	0.015097
000792	68	2013	2.19722	15.4612	C26	24.7086	0.665331	-0.021308	0.00248954	0.3636	2.83321	0.3099	4.25	27.9752	0.2625	1	93.88	0.0194385	0.027872
000792	68	2014	2.07944	14.5358	C26	24.9413	0.716052	0.293998	0.0199656	0.3636	2.89037	0.3099	5	25.4215	0.27	1	93.24	0.0154285	0.02389
000792	68	2015	2.19722	29.0916	C26	25.1142	0.696674	0.038939	0.00933008	0.3636	2.94444	0.2703	5	26.6839	0.415	1	87.88	0.026268	0.033968
000792	68	2016	3.13549	30.7414	C26	25.1415	0.682063	-0.047608	0.0244595	0.3636	2.99573	0.2703	4.25	24.3744	0.3675	1	90.951	0.024479	0.037165
000792	68	2017	3.55535	33.3467	C26	25.1351	0.730204	0.128835	0.0184221	0.3636	3.04452	0.2703	2.75	31.1913	0.225	1	102.089	0.128119	0.036831
000792	68	2018	3.89182	40.6599	C26	25.0407	0.749489	0.529115	0.0953031	0.3636	3.09104	0.2703	2.75	37.0513	0.19	1	113.787	0.123485	0.036201
000792	68	2021	4.04305	34.4432	C26	23.9528	0.538919	0.054371	0.188757	0.3846	3.21888	0.1386	4	37.4588	0.185	1	114.559	0	0.039543
000799	69	2011	3.09104	19.7063	C15	21.4882	0.361573	0.71606	0.282588	0.3333	2.70805	0.31	3.5	26.7874	0.3475	0	57.06	0	0.100316
000799	69	2012	3.29584	19.1429	C15	21.6566	0.256357	0.717695	0.0857012	0.3333	2.77259	0.31	4.75	26.4725	0.2975	0	64.6	0	0.101864
000799	69	2013	3.55535	14.9583	C15	21.5013	0.179146	-0.585607	-0.214967	0.3333	2.83321	0.31	5	27.0297	0.1625	0	68.3	0.122217	0.10889
000799	69	2014	1.94591	14.9583	C15	21.4685	0.200932	-0.432567	-0.031161	0.3333	2.89037	0.31	4.25	24.4638	0.0225	0	70.15	0.12632	0.112818
000799	69	2016	2.56495	24.4744	C15	21.5823	0.214326	0.089195	0.0928957	0.3333	2.99573	0.31	4.75	26.0196	0.225	0	73.199	0	0.120142
000799	69	2017	3.2581	24.4744	C15	21.6561	0.210903	0.34127	0.0885701	0.3333	3.04452	0.31	4.5	30.2339	0.2675	0	82.8463	0	0.142174
000799	69	2018	3.09104	31.9284	C15	21.7776	0.24056	0.351294	0.0739557	0.3333	3.09104	0.31	5.25	29.1447	0.3375	1	91.3625	0	0.145715
000799	69	2019	3.46574	31.9284	C15	21.8953	0.247207	0.273842	0.11829	0.3333	3.13549	0.31	5.25	29.6058	0.4075	1	96.0927	0	0.145481
000799	69	2020	2.63906	31.9284	C15	22.1905	0.341222	0.207863	0.21908	0.3333	3.17805	0.31	5.75	33.1617	0.45	1	101.127	0	0.175201
000799	69	2021	2.63906	34.6042	C15	22.5169	0.413736	0.869685	0.260289	0.3333	3.21888	0.31	5	29.7282	0.4625	1	104.837	0	0.134769
000800	70	2011	3.43399	19.495	C36	23.5129	0.486026	-0.126008	-0.0343843	0.375	2.70805	0.5303	5	27.8655	0.2675	1	72.96	0.062013	0.283786
000800	70	2012	3.43399	17.7749	C36	23.5154	0.53414	-0.283829	0.0925246	0.375	2.77259	0.5303	5	28.4829	0.2125	1	82.1	0.121853	0.236953
000800	70	2013	3.17805	21.8288	C36	23.7713	0.591795	0.268987	0.0661384	0.375	2.83321	0.5303	4.25	27.9674	0.34	1	86.22	0	0.237078
000800	70	2014	3.21888	24.233	C36	23.7637	0.584147	0.14093	0.0139165	0.375	2.89037	0.5303	4	25.4022	0.325	1	94.91	0.04112	0.254895
000800	70	2015	3.46574	28.5585	C36	23.6158	0.515193	-0.243329	0.0465431	0.375	2.94444	0.5303	4.75	33.8583	0.24	1	91.22	0.0404215	0.337804
000800	70	2016	3.46574	30.1781	C36	23.6703	0.597165	-0.137921	0.0297994	0.5	2.99573	0.5303	4.75	38.9961	0.13	1	97.1383	0.125194	0.330877
000800	70	2017	3.7612	30.1177	C36	23.6405	0.571607	0.236076	0.123587	0.375	3.04452	0.5303	3.5	37.6218	0.165	1	105.569	0.0168145	0.314477
000800	70	2018	3.8712	30.1177	C36	23.6479	0.563353	-0.065013	0.00457333	0.375	3.09104	0.5303	3.75	45.5708	0.1375	1	110.983	0.0059425	0.303914
000800	70	2019	4.06044	25.6111	C36	23.7016	0.587124	0.083836	0.106757	0.375	3.13549	0.5303	4.25	46.3157	0.165	1	107.689	0.000608	0.262582
000800	70	2020	4.45435	37.1291	C36	24.8859	0.617661	3.1093	-0.0121497	0.3	3.17805	0.8341	4.25	40.5219	0.35	1	119.221	0	0.245581
000800	70	2021	4.55388	41.3037	C36	24.9684	0.623853	-0.131331	0.217916	0.3333	3.21888	0.6581	5.75	42.2495	0.355	1	124.885	0	0.227262
000807	71	2011	3.68888	20.1288	C32	23.4231	0.66536	0.092869	0.0586095	0.3636	2.63906	0.4913	6	26.8516	0.36	1	56.27	0.041281	0.123612
000807	71	2012	2.30259	18.4488	C32	23.6581	0.734207	0.335568	0.0508062	0.3636	2.70805	0.4913	6	26.5153	0.31	1	62.5	0.025275	0.135928
000807	71	2013	2.56495	18.4488	C32	23.8573	0.764156	0.396082	0.10101	0.3636	2.77259	0.4913	6	27.2411	0.2525	1	72.46	0.027321	0.136304
000807	71	2014	3.43399	27.452	C32	23.9181	0.807475	0.278999	0.0120934	0.4444	2.83321	0.4913	5.25	24.6986	0.2825	1	79.52	0.0589905	0.12551
000807	71	2015	3.09104	26.2448	C32	24.1002	0.773096	-0.169723	0.105052	0.3636	2.89037	0.4913	5.5	27.2165	0.245	1	78.87	0.0114135	0.158656
000807	71	2016	2.70805	26.2448	C32	24.1867	0.690959	-0.019493	0.0285445	0.3636	2.94444	0.4257	5.25	23.5749	0.2925	1	82.6494	0.0035295	0.145911
000807	71	2017	2.3979	31.5864	C32	24.3034	0.695278	0.42376	0.0566429	0.3636	2.99573	0.4257	5.75	23.3354	0.3025	1	88.0833	0	0.147901
000807	71	2018	2.83321	35.3184	C32	24.3482	0.754381	-0.019909	0.00899023	0.3636	3.04452	0.4257	6	23.7445	0.2975	1	96.4706	0.077978	0.097907
000807	71	2019	2.94444	35.3184	C32	24.4016	0.682323	0.11961	0.0930766	0.3636	3.09104	0.4257	6	24.3565	0.545	1	100.097	0	0.123932
000807	71	2020	3.3322	36.1332	C32	24.4373	0.664574	0.217821	0.12143	0.3636	3.13549	0.3548	6	23.6957	0.55	1	104.924	0	0.098525
000807	71	2021	3.43399	45.8203	C32	24.3566	0.447359	0.409011	0.183989	0.4	3.17805	0.32	5.75	21.8831	0.61	1	107.585	0	0.128964
000810	72	2015	6.54391	22.5933	C39	22.3851	0.553312	0.173118	0.0840847	0.3333	3.3322	0.5854	4	49.8533	0.195	0	82.87	0	0.053668
000810	72	2016	6.76041	23.6395	C39	22.6075	0.586625	0.442877	0.0671288	0.3333	3.3673	0.565	4	51.6586	0.2675	0	88.2893	0	0.044692
000810	72	2017	6.96602	22.5933	C39	22.7484	0.635543	0.224008	-0.0774778	0.3333	3.4012	0.5458	3.75	57.83	0.19	0	92.6719	0.0367335	0.041492
000810	72	2018	7.23706	25.3999	C39	22.8454	0.628159	0.069996	-0.00928992	0.3333	3.43399	0.5442	3	62.1687	0.155	0	108.722	0	0.034534
000810	72	2019	7.18992	33.4272	C39	23.0786	0.629257	0.145957	0.00576198	0.3333	3.46574	0.5524	3	61.2589	0.3225	0	112.758	0	0.089114
000810	72	2020	7.22766	46.957	C39	23.0506	0.57973	-0.043596	0.238671	0.3333	3.49651	0.5497	3	60.4458	0.255	0	109.048	0	0.087135
000810	72	2021	6.65157	43.5369	C39	23.1389	0.592888	0.274895	0.0169652	0.3333	3.52636	0.5498	2.25	61.3622	0.2125	0	111.549	0	0.078766
000812	73	2013	3.52636	16.6985	C23	21.1478	0.330815	0.112307	0.0594436	0.3333	2.77259	0.1661	2.25	27.3925	0.1475	0	93.32	0	0.178265
000812	73	2014	3.29584	11.1256	C23	21.2905	0.38732	-0.075002	0.0588304	0.3333	2.83321	0.1661	2.75	24.8782	0.255	0	95.55	0	0.197468
000812	73	2015	3.13549	22.5531	C23	21.3946	0.432357	-0.103707	0.0789397	0.3333	2.89037	0.1661	2.25	25.8695	0.175	0	94.04	0.0428065	0.272662
000812	73	2016	2.89037	25.1081	C23	21.3086	0.368412	0.881304	0.0941949	0.3333	2.94444	0.1661	2	23.5118	0.135	0	100.018	0.001872	0.345664
000812	73	2017	3.71357	27.0798	C23	21.6116	0.421325	-0.221441	0.0800038	0.3333	2.99573	0.145	2.5	26.1117	0.1925	0	110.043	0.018706	0.247747
000812	73	2018	3.71357	27.0798	C23	21.681	0.462054	0.26112	0.0522829	0.3333	3.04452	0.145	2.25	28.1713	0.215	0	121.329	0.0374135	0.299032
000812	73	2019	3.82864	29.1922	C23	21.8199	0.521175	-0.064519	0.0377602	0.3333	3.09104	0.145	2	27.1641	0.2475	0	119.718	0.0206685	0.247479
000812	73	2020	4.02535	26.9389	C23	21.9032	0.488314	0.014279	0.047722	0.3333	3.13549	0.1391	1.5	28.0676	0.205	0	116.11	0.0578375	0.331746
000812	73	2021	4.5326	32.2402	C23	22.0445	0.542674	0.386562	0.0701705	0.3333	3.17805	0.1391	1.75	30.3836	0.2375	0	120.834	0.0490805	0.381446
000815	74	2011	2.3979	14.8878	C22	22.0856	0.830511	-0.020617	0.0205043	0.3333	2.63906	0.2691	3.25	26.7424	0.1175	1	82.22	0.0862225	0.104972
000815	74	2013	2.70805	18.8512	C22	21.6284	0.819634	-0.594067	-0.118417	0.3333	2.77259	0.2691	4	27.0305	0.2	1	95.87	0.1616	0.105181
000815	74	2014	3.3673	18.8512	C22	21.1327	1.11232	0.124421	-0.0406613	0.3333	2.83321	0.2703	4	24.5448	0.035	1	104.04	0.654185	0.099654
000815	74	2016	4.40672	30.0674	C22	21.7757	0.303169	0.055058	0.0307451	0.3333	2.94444	0.2086	4.25	33.3223	0.11	1	106.153	0.017033	0.108268
000815	74	2017	4.82028	28.8502	C22	21.7521	0.277529	0.432321	-0.0274532	0.3333	2.99573	0.2086	5	40.3477	0.0875	1	116.162	0.0261285	0.122454
000815	74	2018	4.8752	32.4313	C22	21.8548	0.333628	0.246508	0.0383593	0.3333	3.04452	0.2086	5	39.431	0.0675	1	128.036	0.0175465	0.124719
000815	74	2019	4.59512	32.4313	C22	21.9138	0.356077	-0.004672	0.0275282	0.3333	3.09104	0.2086	4.5	39.8423	0.1475	1	119.24	0.0122685	0.108952
000815	74	2020	4.43082	28.2668	C22	21.8719	0.313294	0.113269	-0.0554004	0.3333	3.13549	0.2086	4.25	44.0251	0.2125	1	116.511	0.0107915	0.099662
000815	74	2021	4.77068	36.3746	C22	21.8582	0.309574	0.060425	0.010356	0.3333	3.17805	0.2086	4.5	47.0478	0.2875	1	119.465	0.0463605	0.09242
000819	75	2011	1.38629	20.8027	C25	20.2088	0.100893	-0.043623	0.11979	0.3333	3.09104	0.2346	4.5	26.6381	0.0475	1	57.06	0	0.379371
000819	75	2012	2.07944	22.8146	C25	20.3261	0.0931038	0.30348	0.118964	0.3333	3.13549	0.2346	4.5	26.2276	0.05	1	64.6	0	0.172544
000819	75	2013	1.38629	22.8146	C25	20.4052	0.113279	-0.049918	0.139926	0.3333	3.17805	0.2346	3	27.0174	0.05	1	68.3	0	0.316433
000819	75	2014	1.60944	18.6299	C25	20.4697	0.135365	-0.240941	0.076304	0.3333	3.21888	0.2346	4	24.4495	0.095	1	70.15	0	0.201895
000819	75	2015	1.60944	29.2023	C25	20.5234	0.132886	0.014681	0.0813472	0.3333	3.2581	0.2346	4	25.7101	0.17	1	69.17	0	0.463723
000819	75	2016	1.94591	30.2485	C25	20.5337	0.138221	-0.080753	0.0968593	0.3333	3.29584	0.2346	4	23.3336	0.125	1	73.199	0.880042	0.448785
000819	75	2017	2.07944	30.2485	C25	20.5248	0.163197	0.165458	0.0228083	0.3333	3.3322	0.2346	2.5	23.064	0.26	1	82.8463	0.070278	0.361557
000819	75	2018	2.77259	27.9952	C25	20.5751	0.121477	0.266353	0.109912	0.3333	3.3673	0.2346	4	23.49	0.28	1	91.3625	0	0.402874
000819	75	2019	2.19722	27.9952	C25	20.6801	0.128416	-0.132079	0.0485368	0.3333	3.4012	0.2346	5	23.4651	0.085	1	96.0927	0	0.396212
000819	75	2020	2.56495	27.9952	C25	20.7226	0.132037	-0.16593	0.0908336	0.3333	3.43399	0.2346	5.25	24.4547	0.09	1	101.127	0	0.324194
000819	75	2021	2.99573	38.99	C25	20.8949	0.200164	0.341081	0.0454047	0.3333	3.46574	0.2346	5	21.7734	0.0775	1	104.837	0	0.236645
000825	76	2011	3.52636	38.7687	C31	24.9101	0.619247	0.103471	0.0894061	0.3636	2.63906	0.6424	5.25	31.5651	0.4825	1	68.46	0	0.073587
000825	76	2012	3.29584	37.0888	C31	24.9641	0.627114	0.075816	0.0995061	0.3636	2.70805	0.6424	5.75	29.1504	0.3225	1	76.9	0	0.067374
000825	76	2013	3.55535	38.2155	C31	25.0515	0.655236	0.014539	0.0527073	0.3636	2.77259	0.6424	5	34.3816	0.5075	1	85.55	0	0.080358
000825	76	2014	2.77259	36.8273	C31	25.058	0.659902	-0.173813	0.0710481	0.3636	2.83321	0.6424	3.75	29.3823	0.4425	1	91.35	0.001878	0.082768
000825	76	2015	2.89037	45.2671	C31	25.0061	0.695064	-0.217293	0.037664	0.3636	2.89037	0.6349	2.5	28.5284	0.295	1	88.46	0.039878	0.098285
000825	76	2016	3.52636	44.402	C31	25.008	0.681353	-0.164542	0.105447	0.3636	2.94444	0.6349	3.25	23.7443	0.275	1	91.4196	0	0.091886
000825	76	2017	3.13549	44.402	C31	25.034	0.633015	0.194782	0.146123	0.3636	2.99573	0.627	4	29.1586	0.27	1	98.5295	0	0.138377
000825	76	2018	3.17805	42.38	C31	24.9975	0.570826	0.076063	0.128229	0.3636	3.04452	0.627	4.5	29.0701	0.3	1	106.55	0	0.095897
000825	76	2019	3.66356	42.38	C31	24.9653	0.536267	-0.034638	0.0556646	0.3636	3.09104	0.627	5	32.1173	0.3225	1	106.918	0.0075135	0.076039
000825	76	2020	4.31749	44.0298	C31	24.9472	0.510334	-0.042602	0.100818	0.3636	3.13549	0.6301	5	34.9157	0.33	1	115.216	0.0064155	0.053605
000825	76	2021	4.67283	48.3352	C31	24.9369	0.474259	0.504572	0.233239	0.3636	3.17805	0.6331	5	33.4255	0.3275	1	118.547	0	0.068117
000830	77	2011	1.60944	9.9085	C26	23.3015	0.612337	0.212169	0.0586882	0.5714	2.63906	0.3037	4	27.1685	0.425	1	74.24	0	0.019378
000830	77	2012	1.60944	16.6985	C26	23.4911	0.666945	0.099219	0.0959003	0.5714	2.70805	0.3237	5	27.1597	0.3125	1	78.7	0.0114445	0.015097
000830	77	2013	1.94591	16.3364	C26	23.607	0.686178	0.079641	0.0334387	0.3333	2.77259	0.335	3.5	27.9588	0.5	1	85.62	0.009396	0.027872
000830	77	2014	2.63906	16.3364	C26	23.7121	0.699157	0.178446	0.0664651	0.3636	2.83321	0.336	2.5	25.4331	0.34	1	88.5	0.0116095	0.02389
000830	77	2015	3.3322	23.5791	C26	23.8308	0.643975	-0.012163	0.0779395	0.5714	2.89037	0.336	4	30.4411	0.3	1	92.3	0.014341	0.033968
000830	77	2016	2.89037	23.9815	C26	23.9447	0.655232	-0.149356	0.0431925	0.5714	2.94444	0.336	4.5	30.7806	0.4425	1	96.4599	0.012773	0.037165
000830	77	2017	3.04452	26.0034	C26	24.0474	0.622247	0.439624	0.14426	0.5	2.99573	0.336	5	29.3588	0.56	1	99.3806	0	0.036831
000830	77	2018	2.83321	26.9591	C26	24.0478	0.60466	0.350407	0.189485	0.5714	3.04452	0.336	5	35.0064	0.5625	1	105.199	0	0.036201
000830	77	2019	3.13549	27.1099	C26	24.1314	0.625409	-0.150495	0.102475	0.5714	3.09104	0.336	5.5	34.1038	0.485	1	107.103	0	0.038568
000830	77	2020	3.29584	32.039	C26	24.1851	0.548661	-0.027051	0.0944523	0.6667	3.13549	0.336	5.25	33.2091	0.4625	1	107.43	0.001464	0.044079
000830	77	2021	3.68888	35.6403	C26	24.1926	0.43734	0.807271	0.294696	0.6667	3.17805	0.2585	5.25	36.2782	0.3525	1	110.605	0	0.039543
000831	78	2013	2.63906	22.8247	C32	21.7824	0.0822408	-0.575593	-0.191237	0.3333	2.77259	0.2398	3.5	27.1902	0.155	1	85.55	0	0.136304
000831	78	2014	2.48491	18.64	C32	21.6845	0.0156097	-0.588432	0.154505	0.3333	2.83321	0.2398	4	24.6317	0.12	1	91.35	0.0672065	0.12551
000831	78	2015	1.94591	21.7081	C32	21.5283	0.0308064	-0.345832	0.0381982	0.3333	2.89037	0.2398	4	29.5901	0.0925	1	88.46	0.276578	0.158656
000831	78	2017	2.48491	25.1283	C32	21.5005	0.0352119	0.598875	0.0567657	0.3333	2.99573	0.2398	3.25	27.9134	0.065	1	98.5295	0.0017045	0.147901
000831	78	2018	2.77259	26.5164	C32	21.5913	0.0768628	0.291845	-0.118369	0.4286	3.04452	0.2398	3.75	30.1262	0.0525	1	106.55	0	0.097907
000831	78	2019	2.77259	26.2348	C32	21.7406	0.166039	0.781218	-0.0372887	0.4286	3.09104	0.2398	4.25	31.5693	0.1075	1	106.918	0	0.123932
000831	78	2020	2.83321	26.2348	C32	21.8647	0.184779	0.005554	-0.034912	0.4286	3.13549	0.2398	4.5	33.216	0.0925	1	115.216	0	0.098525
000831	78	2021	3.29584	31.5361	C32	22.0783	0.303173	0.795035	-0.192042	0.3333	3.17805	0.2398	4	32.3062	0.0875	1	118.547	0	0.128964
000852	79	2011	2.77259	15.1393	C35	21.3645	0.388512	0.161445	0.0978534	0.3333	2.63906	0.675	3	27.7893	0.3	1	69.02	0	0.075297
000852	79	2012	2.77259	15.1594	C35	21.4999	0.444679	0.161513	0.0760762	0.3333	2.70805	0.675	3	27.701	0.28	1	79.1	0	0.067469
000852	79	2013	2.83321	15.1594	C35	21.5733	0.476202	0.014948	0.0144461	0.3333	2.77259	0.675	2	30.4862	0.3575	1	76.16	0	0.053833
000852	79	2014	2.70805	16.5476	C35	21.5542	0.465307	-0.112579	0.0586604	0.3333	2.83321	0.675	1	27.8648	0.41	1	79.21	0	0.048547
000852	79	2015	2.89037	22.9353	C35	22.7218	0.637231	2.07377	0.0176592	0.375	2.89037	0.5874	1.5	30.5331	0.1075	1	77.42	0.0092675	0.054468
000852	79	2016	2.77259	22.9353	C35	22.5982	0.718388	-0.32408	-0.0183063	0.375	2.94444	0.5874	2.75	27.4254	0.06	1	79.588	0.192706	0.047547
000852	79	2017	3.55535	23.2975	C35	22.6687	0.728646	0.159628	0.0068162	0.3333	2.99573	0.5874	3.25	34.5346	0.1025	1	84.6173	0.0184215	0.04647
000852	79	2018	3.46574	23.2975	C35	22.7821	0.75508	0.231574	-0.0374719	0.3333	3.04452	0.5874	3.25	45.7805	0.2	1	94.1319	0.0232835	0.054055
000852	79	2019	3.13549	22.9353	C35	22.9041	0.779779	0.339409	-0.0721676	0.3333	3.09104	0.5874	3.5	33.6467	0.2275	1	95.9679	0.0193365	0.062775
000852	79	2020	3.43399	23.0862	C35	22.828	0.7607	-0.056919	0.0274369	0.4286	3.13549	0.5874	3	37.853	0.3225	1	98.3691	0.045524	0.085656
000852	79	2021	4.02535	30.852	C35	22.818	0.752883	0.118796	0.033931	0.4286	3.17805	0.5874	3.5	38.1299	0.34	1	100.704	0.035066	0.067035
000858	80	2011	3.04452	20.672	C14	24.3316	0.364689	0.309452	0.258307	0.5	2.63906	0.5607	5	26.6541	0.36	1	59.89	0	0.235055
000858	80	2012	3.21888	23.2673	C15	24.5354	0.303365	0.336622	0.193373	0.5	2.70805	0.36	4.5	26.239	0.275	1	68.3	0	0.101864
000858	80	2013	3.17805	26.5567	C15	24.5104	0.161122	-0.091263	0.0330598	0.5	2.77259	0.36	3.25	27.0399	0.255	1	77.5	0	0.10889
000858	80	2014	3.4012	24.8466	C15	24.5608	0.130919	-0.149972	0.017121	0.4286	2.83321	0.36	4.5	32.6953	0.4325	1	81.18	0	0.112818
000858	80	2015	3.80666	28.6691	C15	24.685	0.15608	0.030831	0.127336	0.3333	2.89037	0.36	5.75	38.5667	0.4575	1	82.87	0	0.144114
000858	80	2016	3.61092	29.0112	C15	24.8532	0.224667	0.133176	0.188128	0.4286	2.94444	0.36	5.75	37.4418	0.44	1	88.2893	0	0.120142
000858	80	2017	3.7612	32.6325	C15	24.9849	0.229099	0.229915	0.137702	0.4286	2.99573	0.36	5.25	36.9698	0.4525	1	92.6719	0	0.142174
000858	80	2018	3.71357	33.6284	C15	25.1787	0.243626	0.326083	0.143068	0.375	3.04452	0.3521	5.75	35.9484	0.5575	1	108.722	0	0.145715
000858	80	2019	4.15888	36.4551	C15	25.3904	0.284791	0.252008	0.217225	0.375	3.09104	0.3521	6	36.4287	0.645	1	112.758	0	0.145481
000858	80	2020	4.40672	35.9924	C15	25.4585	0.229469	0.14372	0.129054	0.4286	3.13549	0.3443	6.75	38.0205	0.51	1	109.048	0	0.175201
000858	80	2021	4.49981	48.0233	C15	25.6331	0.252387	0.155056	0.197425	0.5	3.17805	0.3443	6.25	33.9621	0.51	1	111.549	0	0.134769
000860	81	2011	4.07754	19.8572	A01	23.0586	0.71026	0.209273	0.00262086	0.3333	2.63906	0.47	1.25	28.4814	0.2575	1	131.29	0	0.246183
000860	81	2012	2.70805	17.9761	C13	23.2474	0.760739	0.100492	-0.0226374	0.3333	2.70805	0.4899	2.75	28.1216	0.265	1	156.9	0.041694	0.156975
000860	81	2013	2.83321	17.9761	C13	23.3472	0.769649	0.087557	0.0539661	0.3333	2.77259	0.4899	3	28.7718	0.38	1	159.53	0.032373	0.128808
000860	81	2014	3.21888	22.1607	C13	23.4669	0.666392	0.045006	0.0189093	0.3333	2.83321	0.3898	3.25	26.2258	0.57	1	189.46	0.016671	0.127819
000860	81	2015	3.17805	17.966	C13	23.4894	0.653782	0.016535	0.0220395	0.3333	2.89037	0.3919	3.25	30.4673	0.6225	1	181.73	0.0130715	0.126554
000860	81	2016	2.07944	18.1571	C15	23.6044	0.617511	0.161849	0.0565319	0.3333	2.94444	0.3745	4	27.1405	0.5925	1	178.057	0.017749	0.120142
000860	81	2017	2.77259	18.3684	C15	23.6363	0.612907	0.047924	0.134198	0.375	2.99573	0.3745	3.25	27.8022	0.455	1	172.851	0.0269295	0.142174
000860	81	2018	2.48491	20.0382	C15	23.7115	0.610659	0.029021	0.159965	0.3333	3.04452	0.3845	3	28.4183	0.35	1	186.112	0.021894	0.145715
000860	81	2019	2.94444	22.7945	C15	23.8153	0.661229	0.23403	0.0592419	0.3333	3.09104	0.3845	4.5	35.7646	0.4175	1	186.656	0.0278875	0.145481
000860	81	2020	3.09104	23.6998	C15	23.7994	0.641382	0.041024	0.0713109	0.3333	3.13549	0.3751	5	30.4645	0.5575	1	178.431	0.049875	0.175201
000860	81	2021	3.43399	40.3581	C15	23.6882	0.598155	-0.04139	-0.0179801	0.3333	3.17805	0.3751	5	28.976	0.5125	1	181.488	0.074582	0.134769
000869	82	2011	2.48491	15.6423	C15	22.7106	0.294134	0.209636	0.206378	0.25	2.70805	0.504	5	26.8029	0.54	0	74.24	0	0.100316
000869	82	2012	2.3979	20.682	C15	22.818	0.254046	-0.063711	0.160288	0.25	2.77259	0.504	5	26.4759	0.5175	0	78.7	0	0.101864
000869	82	2013	2.77259	17.4127	C15	22.8029	0.203775	-0.234354	0.0918667	0.1818	2.83321	0.504	5	27.0232	0.52	0	85.62	0	0.10889
000869	82	2014	2.56495	14.0227	C15	22.9107	0.214204	-0.038006	0.120069	0.25	2.89037	0.504	4.25	24.4592	0.47	0	88.5	0	0.112818
000869	82	2015	2.48491	15.6523	C15	23.0597	0.250155	0.118602	0.110501	0.25	2.94444	0.504	4	25.7121	0.515	0	92.3	0	0.144114
000869	82	2016	2.70805	15.6523	C15	23.1681	0.271389	0.014597	0.0771952	0.3077	2.99573	0.504	4	26.7126	0.4975	0	96.4599	0	0.120142
000869	82	2017	2.94444	20.8832	C15	23.2519	0.267914	0.045563	0.0776312	0.3077	3.04452	0.504	4	26.1959	0.535	0	99.3806	0	0.142174
000869	82	2018	3.04452	23.1365	C15	23.2972	0.246021	0.042513	0.0744015	0.3571	3.09104	0.504	4	26.4355	0.58	0	105.199	0	0.145715
000869	82	2019	3.29584	24.062	C15	23.3369	0.224876	-0.021631	0.0613894	0.3571	3.13549	0.504	3.25	32.3289	0.5625	0	107.103	0	0.145481
000869	82	2020	3.29584	27.7739	C15	23.2961	0.198287	-0.325105	0.0385535	0.3571	3.17805	0.504	3.75	28.8533	0.54	0	107.43	0.0342785	0.175201
000869	82	2021	3.17805	29.6851	C15	23.3239	0.206304	0.164241	0.0835349	0.3571	3.21888	0.504	4	27.8056	0.535	0	110.605	0.031083	0.134769
000876	83	2011	3.09104	19.4648	C13	23.8001	0.429759	0.348165	0.0978356	0.3	2.63906	0.2324	5	26.6502	0.39	0	59.89	0	0.168615
000876	83	2012	2.94444	15.4411	C13	23.93	0.413441	0.02231	0.0830799	0.3	2.70805	0.2324	5	26.2667	0.4225	0	68.3	0	0.156975
000876	83	2013	3.29584	19.827	C13	24.1088	0.432343	-0.052474	0.0536189	0.3333	2.77259	0.2324	5	27.0841	0.4275	0	77.5	0	0.128808
000876	83	2014	3.21888	18.8915	C13	24.2319	0.344664	0.008891	0.0402366	0.3333	2.83321	0.2941	5	31.4521	0.2875	0	81.18	0	0.127819
000876	83	2015	4.02535	28.3573	C13	24.2848	0.314649	-0.121301	0.0905176	0.3333	2.89037	0.2941	5.25	38.6114	0.3525	0	82.87	0	0.126554
000876	83	2016	3.95124	30.7213	C13	24.3445	0.316596	-0.010405	0.0832273	0.375	2.94444	0.2941	5.75	30.1177	0.395	0	88.2893	0	0.169412
000876	83	2017	3.89182	35.4894	C13	24.4716	0.38201	0.027716	0.063889	0.4286	2.99573	0.2908	6	30.5473	0.3175	0	92.6719	0	0.177016
000876	83	2018	4.04305	36.3444	C13	24.5933	0.429838	0.103831	0.0696021	0.4286	3.04452	0.2908	5.75	31.8773	0.4175	0	108.722	0	0.10873
000876	83	2019	4.60517	37.4711	C13	24.8855	0.491575	0.18805	0.0690915	0.375	3.09104	0.2921	5	37.9948	0.465	0	112.758	0	0.126814
000876	83	2020	4.68213	39.9557	C13	25.4187	0.530617	0.338507	0.0516995	0.375	3.13549	0.2949	5	36.7015	0.3675	0	109.048	0.0109315	0.120237
000876	83	2021	4.94164	39.2516	C13	25.6116	0.649829	0.14966	0.00377795	0.375	3.17805	0.295	5	41.9653	0.34	0	111.549	0.128163	0.122468
000877	84	2011	2.07944	17.4932	C30	23.4537	0.647857	0.451026	0.0740883	0.375	2.63906	0.4195	5	26.7866	0.2725	1	76.47	0	0.10408
000877	84	2012	2.30259	18.8412	C30	23.6759	0.603513	-0.069899	0.0171516	0.375	2.70805	0.3539	5.5	26.6264	0.3325	1	91	0.000409	0.079244
000877	84	2013	2.07944	18.8412	C30	23.7833	0.628498	0.027504	0.00993229	0.5	2.77259	0.3549	5.75	27.3599	0.27	1	94.24	0.016402	0.079666
000877	84	2014	1.60944	13.56	C30	23.7972	0.626193	-0.172845	0.0197422	0.2857	2.83321	0.3549	6	24.8364	0.325	1	90.38	0.025338	0.074938
000877	84	2015	1.60944	24.4744	C30	23.7452	0.637895	-0.228762	0.0115334	0.4286	2.89037	0.3549	5.25	26.0831	0.2925	1	85.96	0.0673535	0.131016
000877	84	2016	2.30259	24.4744	C30	23.6395	0.63294	-0.008994	0.031341	0.4286	2.94444	0.3549	5	23.7374	0.355	1	88.9066	0.0245	0.113918
000877	84	2017	2.83321	26.5466	C30	23.6392	0.552349	0.415598	0.0632076	0.4286	2.99573	0.4587	5	25.5043	0.3625	1	92.1316	0.029718	0.125441
000877	84	2018	3.4012	27.5023	C30	23.5584	0.461093	0.120344	0.100959	0.4286	3.04452	0.4587	5	24.2385	0.4575	1	108.727	0	0.154487
000877	84	2019	3.58352	37.0586	C30	23.4497	0.336432	0.221442	0.175156	0.5	3.09104	0.4587	5.5	24.2486	0.485	1	108.789	0	0.164174
000877	84	2020	3.63759	37.0586	C30	23.4302	0.244517	-0.1028	0.171258	0.4286	3.13549	0.4587	6	26.2539	0.3675	1	110.109	0	0.16818
000877	84	2021	4.00733	41.2433	C30	26.376	0.679647	18.5551	0.0997163	0.3333	3.17805	0.877	5.5	35.3123	0.38	1	114.539	0.0094645	0.145361
000878	85	2011	3.2581	19.3642	C32	24.143	0.733561	0.11133	0.0679253	0.3636	2.63906	0.4817	5.75	26.8516	0.215	1	56.27	0	0.123612
000878	85	2012	2.99573	17.111	C32	24.1818	0.743027	0.158401	0.0759851	0.3636	2.70805	0.4817	6	26.5153	0.205	1	62.5	0.0230925	0.135928
000878	85	2013	2.77259	21.2755	C32	24.0038	0.748262	0.227171	0.159718	0.3636	2.77259	0.4817	5.25	28.3228	0.1625	1	72.46	0.102646	0.136304
000878	85	2014	2.48491	21.2252	C32	23.937	0.726197	0.245591	0.179369	0.3636	2.83321	0.4817	5	25.8567	0.0925	1	79.52	0.0035115	0.12551
000878	85	2015	2.30259	35.8616	C32	23.8721	0.729198	-0.092123	0.0477559	0.4	2.89037	0.4318	5	25.9325	0.0525	1	78.87	0	0.158656
000878	85	2016	2.63906	35.8616	C32	23.8608	0.712887	0.044819	0.118744	0.3636	2.94444	0.4501	5	23.5749	0.1125	1	82.6494	0.0043085	0.145911
000878	85	2017	2.63906	40.4788	C32	24.0137	0.718903	-0.031626	-0.0439219	0.3636	2.99573	0.4501	5	23.3354	0.1425	1	88.0833	0.006107	0.147901
000878	85	2018	3.2581	36.6965	C32	24.3413	0.701901	-0.172574	0.0596442	0.3636	3.04452	0.3751	5.5	23.7445	0.1925	1	96.4706	0	0.097907
000878	85	2019	4.02535	35.5699	C32	24.4696	0.713752	0.334378	0.0252829	0.3636	3.09104	0.3751	4	25.8615	0.255	1	100.097	0	0.123932
000878	85	2020	3.85015	40.8611	C32	24.4081	0.704395	0.394194	0.122593	0.3636	3.13549	0.3751	4	28.9109	0.2275	1	104.924	0	0.098525
000878	85	2021	4.29046	43.1043	C32	24.39	0.660933	0.439935	0.129498	0.3636	3.17805	0.3751	4.5	31.9822	0.2925	1	107.585	0.0035865	0.128964
000881	86	2011	3.3673	21.2856	S90	22.5718	0.684538	-0.011133	0.00776639	0.3333	2.94444	0.1838	3.25	28.4991	0.1575	1	87.69	0	0.067255
000881	86	2012	3.13549	15.7529	S90	22.5374	0.639533	0.547477	0.134391	0.5	2.99573	0.1838	5	26.5524	0.2075	0	97.9	0	0.135901
000881	86	2013	3.4012	15.7529	S90	22.5367	0.63535	-0.250422	0.0710143	0.5	3.04452	0.1838	5.75	27.3164	0.2025	0	104.41	4.65e-05	0.106784
000881	86	2014	2.30259	17.7648	S90	22.5211	0.622324	0.016021	-0.0790314	0.5	3.09104	0.1838	5.25	24.7625	0.2275	0	103.29	0	0.095285
000881	86	2015	1.79176	23.3276	S90	22.3176	0.805987	0.034714	0.0690565	0.5	3.13549	0.1838	5	25.9722	0.04	0	97.89	0.406394	0.116075
000881	86	2016	2.83321	23.6697	S90	23.1298	0.53008	0.439343	0.00602469	0.5	3.17805	0.276	4.25	23.6104	0.1525	1	101.125	0	0.150845
000881	86	2017	2.89037	28.5686	S90	23.1697	0.517185	1.10715	0.0194909	0.3333	3.21888	0.276	4	27.2101	0.3025	1	108.853	0	0.109723
000881	86	2018	3.13549	30.5603	C26	23.1929	0.488125	0.0651	0.0119282	0.3333	3.2581	0.2693	5	25.9452	0.11	1	111.962	0.009203	0.036201
000881	86	2019	2.83321	30.5603	C26	23.1594	0.460769	0.035014	0.0637768	0.3333	3.29584	0.2426	5.5	29.8406	0.0575	1	112.223	0	0.038568
000881	86	2020	3.4012	31.4858	C26	23.2345	0.479222	-0.052686	0.0444297	0.3333	3.3322	0.2523	5	37.43	0.3575	1	114.433	0	0.044079
000881	86	2021	3.93183	34.1917	C26	23.3127	0.498965	0.202532	0.0357087	0.3333	3.3673	0.2728	5	30.7289	0.4875	1	117.634	0.0265495	0.039543
000887	87	2015	2.63906	18.3281	C29	22.7343	0.491278	0.298181	0.145985	0.6	2.89037	0.4905	4	30.4312	0.4	0	68.17	0	0.065813
000887	87	2016	2.99573	18.3281	C29	23.1969	0.441631	0.28141	0.0767459	0.6	2.94444	0.4433	4	31.7418	0.3175	0	70.0989	0	0.081182
000887	87	2017	3.55535	18.3281	C29	23.4543	0.494019	0.40386	0.0749024	0.4286	2.99573	0.4562	4.75	35.4978	0.3925	0	78.0887	0	0.077465
000887	87	2018	3.61092	23.9413	C29	23.5005	0.476338	0.050751	0.0605333	0.4286	3.04452	0.4668	5	35.0567	0.435	0	87.5415	0	0.075168
000887	87	2019	3.93183	23.9413	C29	23.6206	0.505901	-0.053504	0.090647	0.4286	3.09104	0.4668	4.25	35.6461	0.4325	0	91.8049	0.0226305	0.082463
000887	87	2020	4.2485	23.9413	C29	23.6636	0.525101	-0.013478	0.0759864	0.4286	3.13549	0.4363	4.5	35.9328	0.3875	0	98.7357	0.0708815	0.076409
000887	87	2021	4.43082	26.9993	C29	23.63	0.491427	0.089092	0.04818	0.4286	3.17805	0.4363	4.25	35.5568	0.435	0	101.302	0	0.070784
000895	88	2011	2.3979	24.0418	C13	22.7824	0.446924	0.035946	0.127654	0.5	2.63906	0.3027	5	26.6573	0.275	0	53.82	0	0.168615
000895	88	2012	2.77259	20.3802	C13	23.5384	0.248038	0.055538	0.272974	0.5	2.70805	0.6024	5.25	26.2437	0.295	0	61.6	0	0.156975
000895	88	2013	2.70805	21.1749	C13	23.7062	0.240187	0.132124	0.195952	0.5	2.77259	0.6024	5.75	27.1449	0.2925	0	76.49	0	0.128808
000895	88	2014	2.89037	21.3057	C13	23.8135	0.255731	0.01658	0.214355	0.5	2.83321	0.6024	6	25.7622	0.6625	0	81.74	0	0.127819
000895	88	2015	3.09104	29.7254	C13	23.8537	0.227137	-0.021863	0.251975	0.5	2.89037	0.6024	5.25	25.7679	0.6675	0	79.51	0	0.126554
000895	88	2016	2.99573	29.9165	C13	23.7844	0.294267	0.159423	0.259742	0.5	2.94444	0.5927	5	23.4118	0.8325	0	82.7598	0	0.169412
000895	88	2017	3.3673	30.4396	C13	23.8626	0.330102	-0.026534	0.244706	0.5	2.99573	0.5927	5	23.1815	0.6825	0	89.4785	0	0.177016
000895	88	2018	3.46574	44.0197	C13	23.83	0.373578	-0.033301	0.232453	0.5	3.04452	0.5927	6	23.5708	0.8175	0	97.3882	0	0.10873
000895	88	2019	3.73767	47.5103	C13	24.0778	0.402257	0.236681	0.154492	0.5	3.09104	0.7341	5.75	24.7566	0.735	0	102.086	0	0.126814
000895	88	2020	4.07754	50.8198	C13	24.2701	0.30461	0.224722	0.254206	0.5	3.13549	0.7033	5	23.8709	0.7	0	101.156	0	0.120237
000895	88	2021	4.02535	56.2418	C13	24.249	0.318673	-0.097213	0.17759	0.5	3.17805	0.7033	5.5	22.5494	0.645	0	104.752	0	0.122468
000898	89	2011	2.70805	31.1739	C31	25.3579	0.492125	-0.021724	0.0452771	0.375	2.70805	0.6729	5	29.5715	0.335	1	87.69	0.061585	0.073587
000898	89	2012	2.56495	26.3857	C31	25.3407	0.523603	-0.140175	0.0143525	0.375	2.77259	0.6729	4.25	28.8509	0.335	1	97.9	0.053759	0.067374
000898	89	2014	2.83321	32.3207	C31	25.2373	0.472062	-0.017032	0.0234087	0.4444	2.89037	0.6729	5	26.9448	0.345	1	103.29	0	0.082768
000898	89	2015	2.77259	40.5995	C31	25.2074	0.506964	-0.287483	0.0579823	0.5	2.94444	0.6729	5.25	26.9838	0.35	1	97.89	0.0378575	0.098285
000898	89	2016	2.99573	48.2044	C31	25.2014	0.485767	0.097102	0.0493817	0.4286	2.99573	0.6729	4.25	27.3021	0.335	1	101.125	0	0.091886
000898	89	2017	3.49651	48.8381	C31	25.2142	0.43516	0.456584	0.0702659	0.5	3.04452	0.5831	4.5	32.1044	0.3925	1	108.853	0	0.138377
000898	89	2018	3.8712	53.385	C31	25.2233	0.417211	0.247266	0.092131	0.5	3.09104	0.5333	5	36.386	0.38	1	111.962	0	0.095897
000898	89	2019	3.85015	51.9264	C31	25.1984	0.401558	0.004089	0.114113	0.5714	3.13549	0.5333	5	37.0657	0.3575	1	112.223	0.025001	0.076039
000898	89	2020	4.00733	52.0571	C31	25.2011	0.388297	-0.044362	0.112623	0.5	3.17805	0.5333	5	29.5662	0.3375	1	114.433	0.009956	0.053605
000898	89	2021	3.80666	55.9602	C31	25.3034	0.382811	0.354509	0.131719	0.5714	3.21888	0.5333	5	38.5519	0.3875	1	117.634	0	0.068117
000902	90	2014	3.52636	19.8471	C26	22.3693	0.43712	3.72441	0.125631	0.3333	2.77259	0.4824	4	24.8106	0.175	0	79.21	0	0.02389
000902	90	2015	4.45435	28.2064	C26	22.665	0.282466	0.151679	0.0923978	0.3333	2.83321	0.4603	5.5	36.0816	0.4675	0	77.42	0	0.033968
000902	90	2016	3.61092	26.788	C26	22.7887	0.323197	-0.139592	0.0951229	0.3333	2.89037	0.4715	4.75	37.4256	0.265	0	79.588	0	0.037165
000902	90	2017	3.66356	29.655	C26	22.8918	0.332607	0.091352	0.104651	0.3333	2.94444	0.4753	2.5	29.1632	0.2725	0	84.6173	0	0.036831
000902	90	2018	3.73767	29.655	C26	22.9204	0.291497	0.110515	0.0206027	0.3333	2.99573	0.4753	3	30.8035	0.3525	0	94.1319	0	0.036201
000902	90	2019	2.99573	28.6088	C26	22.9973	0.311065	-0.070098	0.15493	0.3333	3.04452	0.4753	4	33.1698	0.505	0	95.9679	0	0.038568
000902	90	2020	3.29584	26.8484	C26	23.1507	0.371361	0.079446	0.214696	0.375	3.09104	0.4753	4	32.1097	0.4625	0	98.3691	0	0.044079
000902	90	2021	3.61092	34.9562	C26	23.2987	0.374237	0.17212	0.0255089	0.4286	3.13549	0.4753	4.75	34.2608	0.4025	0	100.704	0	0.039543
000902	90	2012	2.07944	12.1517	F51	20.8611	0.684333	-0.118225	-0.0431966	0.375	2.63906	0.2839	4	26.4087	0.14	1	156.9	0.103184	0.083136
000902	90	2013	2.07944	12.1517	F51	21.0127	0.777347	0.129435	-0.0118192	0.3333	2.70805	0.2839	4	27.4549	0.1325	1	159.53	0.097659	0.087107
000903	91	2015	4.02535	27.7537	C34	22.6851	0.483835	0.169677	0.0597565	0.4286	2.83321	0.3355	5	27.0528	0.305	1	78.87	0	0.139764
000903	91	2016	4.04305	27.0898	C34	22.883	0.483135	0.386269	0.016224	0.4286	2.89037	0.3192	5.75	30.4522	0.3475	1	82.6494	0	0.131961
000903	91	2017	4.51086	29.5041	C34	23.1015	0.49529	0.505411	-0.0498327	0.4286	2.94444	0.3299	4.5	31.5055	0.385	1	88.0833	0	0.109735
000903	91	2018	4.39445	29.1621	C34	23.2352	0.548772	0.105526	0.0713783	0.4286	2.99573	0.3299	4.75	42.0756	0.1875	1	96.4706	0	0.041508
000903	91	2019	4.55388	29.7354	C34	23.251	0.554377	0.042549	0.101866	0.4286	3.04452	0.3299	5	33.761	0.195	1	100.097	0	0.19738
000903	91	2020	4.72739	28.981	C34	23.4259	0.616172	0.469435	0.151198	0.4286	3.09104	0.3299	4.25	45.8432	0.13	1	104.924	0.0015225	0.167066
000903	91	2021	4.43082	30.8218	C34	23.4028	0.607464	-0.197746	-0.0302441	0.4286	3.13549	0.3299	4	46.1536	0.13	1	107.585	0	0.135526
000921	92	2015	3.80666	25.8525	C38	23.383	0.686989	-0.115428	0.0338814	0.3333	3.17805	0.4493	4	44.4769	0.21	1	133.47	0.001703	0.076514
000921	92	2016	4.14313	29.3029	C38	23.6706	0.720627	0.138832	0.153551	0.3333	3.21888	0.4292	4	44.4853	0.4625	1	130.457	0	0.080676
000921	92	2017	3.71357	34.584	C38	23.7963	0.672004	0.252799	0.0210598	0.3333	3.2581	0.3792	4	42.9002	0.3675	1	132.476	0	0.095716
000921	92	2018	3.2581	35.1574	C38	23.8065	0.638563	0.07561	0.0480745	0.3333	3.29584	0.3792	4.5	39.0807	0.3625	1	148.268	0	0.092594
000921	92	2019	3.3322	44.7239	C38	24.2494	0.632815	0.039796	0.0589967	0.3333	3.3322	0.3792	5	44.2095	0.41	1	143.504	0	0.097589
000921	92	2020	3.58352	46.1925	C38	24.4564	0.655442	0.292094	0.142609	0.3333	3.3673	0.3792	5	43.9634	0.455	1	123.297	0	0.090445
000921	92	2021	4.2485	46.1925	C38	24.7477	0.721329	0.396127	0.0771026	0.375	3.4012	0.3792	5	43.9889	0.4575	1	128.255	0	0.079737
000930	93	2011	2.19722	20.511	C14	22.5916	0.546311	0.240331	0.107125	0.3333	2.63906	0.2074	5	28.6378	0.1625	1	54.72	0	0.235055
000930	93	2012	2.63906	18.5092	C26	22.6488	0.552548	0.044462	0.0391734	0.375	2.70805	0.2074	4.25	26.3391	0.1475	1	60.5	0.003022	0.015097
000930	93	2013	2.63906	17.9861	C26	22.6029	0.52781	-0.050516	0.112604	0.3333	2.77259	0.2074	4.75	28.0493	0.1	1	65.65	0.0261365	0.027872
000930	93	2014	2.19722	17.1311	C26	22.6496	0.547832	-0.025432	0.0301239	0.3333	2.83321	0.2074	5	25.4746	0.0925	1	69.31	0.03202	0.02389
000930	93	2015	2.19722	20.1489	C26	22.4546	0.721373	-0.097287	-0.0202139	0.3333	2.89037	0.1576	4.75	28.7368	0.0525	1	68.17	0.432446	0.033968
000930	93	2016	1.79176	20.1489	C26	22.4161	0.686142	-0.13224	0.144374	0.3333	2.94444	0.1576	3.75	24.3876	0.0725	1	70.0989	0	0.037165
000930	93	2017	2.70805	27.7035	C26	22.5076	0.670688	0.120024	0.125537	0.3333	2.99573	0.1576	4	24.0295	0.1225	1	78.0887	0	0.036831
000930	93	2018	2.30259	29.6851	C26	23.7333	0.524544	1.82093	-0.0455111	0.3333	3.04452	0.478	4.75	24.3408	0.14	1	87.5415	0.019161	0.036201
000930	93	2019	2.07944	28.1159	C26	23.5657	0.405316	0.099866	0.212726	0.3333	3.09104	0.478	5	24.233	0.1125	1	91.8049	0	0.038568
000930	93	2020	2.77259	28.1159	C26	23.7429	0.472684	0.022463	-0.1421	0.375	3.13549	0.4734	4.5	24.1524	0.2175	1	98.7357	0	0.044079
000932	94	2011	3.66356	25.591	C31	25.1773	0.823368	0.21837	0.0499395	0.3333	2.56495	0.4001	4.25	27.3188	0.4775	1	57.06	0.0160085	0.073587
000932	94	2012	3.63759	28.1662	C31	24.9074	0.821957	-0.196948	0.0881628	0.3636	2.63906	0.4001	4.25	28.126	0.505	1	64.6	0.068125	0.067374
000932	94	2013	3.7612	26.3153	C31	24.983	0.817282	0.006682	0.0124274	0.3636	2.70805	0.4996	3.5	27.662	0.4625	1	68.3	0	0.080358
000932	94	2014	4.06044	19.6157	C31	25.015	0.798889	-0.067933	0.099435	0.3636	2.77259	0.59906	3.75	25.0354	0.325	1	70.15	0.001182	0.082768
000932	94	2015	3.95124	23.3779	C31	25.0605	0.860471	-0.255293	0.0550499	0.3636	2.83321	0.59906	3.25	35.3511	0.365	1	69.17	0.0373445	0.098285
000932	94	2016	3.55535	31.858	C31	24.9852	0.86896	0.203015	0.0930349	0.4444	2.89037	0.5991	3	26.4403	0.34	1	73.199	0.037516	0.091886
000932	94	2018	4.2485	38.1954	C31	25.0439	0.651213	0.191702	0.191422	0.5	2.99573	0.6043	3	35.7822	0.55	1	91.3625	0	0.095897
000932	94	2019	4.29046	38.4267	C31	25.1412	0.607759	0.174787	0.129878	0.4444	3.04452	0.2243	3.5	38.1988	0.5125	1	96.0927	0	0.076039
000932	94	2020	4.56435	47.2588	C31	25.2313	0.57543	0.085518	0.132448	0.4444	3.09104	0.2785	4.75	42.7581	0.495	1	101.127	0	0.053605
000932	94	2021	4.60517	47.8624	C31	25.392	0.522798	0.472153	0.0611403	0.4444	3.13549	0.3241	5	39.911	0.5525	1	104.837	0	0.068117
000933	95	2011	2.30259	23.8105	C32	24.127	0.769648	0.816231	0.107908	0.5556	2.63906	0.2524	5	26.8045	0.335	1	53.82	0.002154	0.123612
000933	95	2012	2.30259	23.8507	C32	24.4048	0.744141	-0.088409	0.0420004	0.5556	2.70805	0.2254	5	26.3658	0.325	1	61.6	0.0293115	0.135928
000933	95	2013	2.19722	26.9993	C32	24.494	0.742234	-0.082108	0.0330867	0.5556	2.77259	0.2324	5	28.3615	0.31	1	76.49	0.022026	0.136304
000933	95	2014	2.07944	25.5608	C32	24.6577	0.796247	-0.066963	0.0147226	0.4444	2.83321	0.2368	5	25.9139	0.2875	1	81.74	0.0278765	0.12551
000933	95	2015	2.3979	28.136	C32	24.644	0.829324	-0.267404	-0.014592	0.4444	2.89037	0.2421	4.5	28.6099	0.265	1	79.51	0.04747	0.158656
000933	95	2017	2.99573	33.2763	C32	24.711	0.854719	0.11814	0.0203217	0.4444	2.99573	0.2421	3	30.8961	0.6525	1	89.4785	0.0138725	0.147901
000933	95	2018	3.09104	31.1437	C32	24.7024	0.856874	-0.003406	0.00788948	0.4444	3.04452	0.2421	2.25	32.7919	0.6175	1	97.3882	0.005797	0.097907
000933	95	2019	3.61092	32.0994	C32	24.6231	0.821109	-0.064611	0.00265547	0.4444	3.09104	0.2421	2.5	33.8989	0.65	1	102.086	0	0.123932
000933	95	2020	3.4012	32.1899	C32	24.8282	0.795072	0.067625	0.0283956	0.5556	3.13549	0.216	2.25	35.1163	0.64	1	101.156	0	0.098525
000933	95	2021	3.61092	32.1899	C32	24.7035	0.731441	0.83163	0.211036	0.5556	3.17805	0.2142	3.5	38.8079	0.64	1	104.752	0	0.128964
000938	96	2014	5.04986	18.1772	C39	22.2644	0.550677	0.308083	0.0258709	0.4286	2.77259	0.25	4.25	53.5021	0.23	1	189.46	0	0.050204
000938	96	2015	5.20401	23.7702	C39	22.5612	0.57221	0.197847	0.014829	0.4286	2.83321	0.13	4.75	57.2459	0.32	1	181.73	0	0.053668
000938	96	2016	5.65249	23.7702	C39	24.337	0.269895	1.07565	0.0352601	0.5	2.89037	0.545	4.75	58.5834	0.2925	1	178.057	0.0031695	0.044692
000938	96	2017	5.62762	31.013	C39	24.4745	0.321422	0.410013	0.00698655	0.5	2.94444	0.545	4.25	56.9473	0.3625	1	172.851	0	0.041492
000938	96	2018	6.02587	31.9384	C39	24.6061	0.372128	0.236358	0.100278	0.5714	2.99573	0.545	4.25	59.0017	0.4125	1	186.112	0	0.034534
000938	96	2019	6.34036	31.9384	C39	24.7258	0.408855	0.119929	0.0310364	0.4286	3.04452	0.5366	5	62.9619	0.32	1	186.656	0	0.089114
000938	96	2020	6.58341	31.9384	C39	24.798	0.419034	0.103622	0.0861345	0.4286	3.09104	0.4645	5.25	64.3601	0.4825	1	178.431	0	0.087135
000938	96	2021	6.76504	38.1652	C39	24.9194	0.463081	0.132864	-0.0328187	0.4286	3.13549	0.4645	5.5	63.3456	0.5475	1	181.488	0	0.078766
000959	97	2011	1.38629	22.8548	C31	23.5261	0.519502	-0.551477	-0.0442543	0.3636	2.56495	0.6324	3.5	27.4834	0.225	1	131.29	0.0181325	0.073587
000959	97	2012	1.60944	22.8548	C31	23.5032	0.516124	-0.192794	0.0204345	0.4	2.63906	0.6324	3	29.0746	0.2325	1	156.9	0.0390955	0.067374
000959	97	2013	1.38629	12.2623	C31	23.4815	0.52718	-0.084446	0.0246968	0.3636	2.70805	0.6324	3	30.1068	0.1825	1	159.53	0.0326865	0.080358
000959	97	2014	3.43399	12.0511	C31	24.8431	0.611595	1.59295	0.0504616	0.3636	2.77259	0.7938	3	31.956	0.1775	1	189.46	0.00371	0.082768
000959	97	2015	3.3322	23.6697	C31	24.921	0.654512	-0.256075	0.0112964	0.4	2.83321	0.794	3.5	27.6801	0.1575	1	181.73	0	0.098285
000959	97	2016	3.61092	27.3111	C31	25.5691	0.736019	1.34545	0.0617976	0.3636	2.89037	0.7938	3	24.7094	0.205	1	178.057	0.0027375	0.091886
000959	97	2017	4.02535	32.713	C31	25.6223	0.727808	0.439655	0.0695709	0.5	2.94444	0.7938	3.75	32.1437	0.1825	1	172.851	0.0301895	0.138377
000959	97	2018	4.36945	32.713	C31	25.6293	0.730785	0.091726	0.0922192	0.5556	2.99573	0.7938	3.25	41.1502	0.26	1	186.112	0.0472935	0.095897
000959	97	2019	4.33073	30.4597	C31	25.6747	0.719185	0.051307	0.0234746	0.5556	3.04452	0.6438	3.5	36.8611	0.475	1	186.656	0.0270815	0.076039
000959	97	2020	4.31749	32.713	C31	25.6956	0.731025	0.156175	0.0711704	0.5556	3.09104	0.643808	3.75	39.4677	0.44	1	178.431	0.0143555	0.053605
000959	97	2021	4.06044	43.0138	C31	25.7151	0.665948	0.676454	0.102191	0.5556	3.13549	0.5045	4.5	35.2422	0.3475	1	181.488	0	0.068117
000960	98	2011	2.3979	18.1068	C32	23.5294	0.686325	0.385742	0.0113831	0.3636	2.63906	0.5051	5	26.8516	0.315	1	56.27	0	0.123612
000960	98	2012	2.07944	21.5773	C32	23.8779	0.78013	0.266853	0.0117957	0.4	2.70805	0.5051	5	29.8277	0.3225	1	62.5	0.0303455	0.135928
000960	98	2013	2.30259	17.3926	C32	23.8438	0.688592	0.347504	0.0963957	0.4	2.77259	0.3977	5.25	34.5044	0.22	1	72.46	0.114529	0.136304
000960	98	2014	2.56495	20.9536	C32	23.8404	0.684656	0.192132	0.0766453	0.3636	2.83321	0.3977	4.25	31.4651	0.2175	1	79.52	0.0071105	0.12551
000960	98	2015	1.94591	29.6147	C32	24.041	0.684501	0.189241	0.0735838	0.3636	2.89037	0.3686	4.75	29.6008	0.1575	1	78.87	0.088011	0.158656
000960	98	2016	2.48491	37.8131	C32	24.0705	0.685282	0.075609	0.063258	0.4	2.94444	0.3686	5	23.5749	0.1775	1	82.6494	0.001969	0.145911
000960	98	2017	2.94444	36.6965	C32	24.1427	0.608614	0.029349	0.0751139	0.4	2.99573	0.3252	5	23.3354	0.3375	1	88.0833	0	0.147901
000960	98	2018	2.56495	35.3888	C32	24.257	0.586543	0.150854	0.0743659	0.4	3.04452	0.3252	5	24.6394	0.3025	1	96.4706	0	0.097907
000960	98	2019	3.3673	40.9617	C32	24.2825	0.608441	0.082982	0.0597905	0.4444	3.09104	0.3252	5.75	30.4198	0.2975	1	100.097	0	0.123932
000960	98	2020	3.68888	46.0919	C32	24.3465	0.615294	0.04449	0.0544059	0.3636	3.13549	0.3252	6	34.4945	0.39	1	104.924	0	0.098525
000962	99	2011	4.00733	22.5832	C32	22.2425	0.479823	0.41926	-0.0418969	0.3333	2.56495	0.458	5	26.8016	0.46	1	82.22	0.0785265	0.123612
000962	99	2012	2.94444	20.8631	C32	22.2557	0.470915	-0.032433	0.0122684	0.3333	2.63906	0.458	4.25	28.4662	0.45	1	92.5	0	0.135928
000962	99	2013	2.70805	21.7282	C32	22.2798	0.48616	0.277938	-0.0176525	0.3333	2.70805	0.458	4	29.1763	0.265	1	95.87	0.023701	0.136304
000962	99	2014	2.83321	23.8708	C32	22.137	0.49225	-0.146457	0.0419173	0.3333	2.77259	0.458	4.75	24.6195	0.16	1	104.04	0.141531	0.12551
000962	99	2015	3.17805	28.8603	C32	21.8765	0.54062	-0.559238	0.0829612	0.375	2.83321	0.458	4.25	27.8656	0.13	1	95.32	0.289733	0.158656
000962	99	2017	3.17805	33.3467	C32	21.4377	0.456908	0.084875	0.115496	0.3333	2.94444	0.458	4	27.4675	0.095	1	116.162	0.300131	0.147901
000962	99	2018	3.13549	33.5379	C32	21.3157	0.37321	0.159124	0.0345332	0.3333	2.99573	0.458	3.5	23.6543	0.1225	1	128.036	0	0.097907
000962	99	2019	3.58352	33.5379	C32	21.2196	0.287215	-0.451309	0.139998	0.3333	3.04452	0.458	3.75	23.6205	0.1325	1	119.24	0	0.123932
000962	99	2020	3.80666	33.5379	C32	21.1409	0.200653	0.125399	-0.00454012	0.3333	3.09104	0.458	4.75	23.6	0.075	1	116.511	0	0.098525
000962	99	2021	3.78419	38.6782	C32	21.2148	0.207447	0.174873	0.0264216	0.375	3.13549	0.458	4.25	21.9141	0.065	1	119.465	0	0.128964
000969	100	2011	3.29584	22.1105	C33	22.658	0.43904	0.285424	0.0198662	0.3333	2.63906	0.4097	5	28.7982	0.415	1	131.29	0	0.216372
000969	100	2012	3.8712	20.1388	C33	22.753	0.390952	-0.157149	0.0767853	0.3333	2.70805	0.4078	5	28.7031	0.4025	1	156.9	0.0256075	0.209934
000969	100	2013	3.95124	17.3323	C33	22.7379	0.387118	0.007788	0.0659839	0.3333	2.77259	0.4078	4.25	28.2864	0.3475	1	159.53	0.0293975	0.19303
000969	100	2014	3.85015	17.3323	C33	22.7688	0.432293	0.079838	0.0166874	0.3333	2.83321	0.4078	4	33.2346	0.27	1	189.46	0.0685765	0.207235
000969	100	2015	3.93183	18.7003	C33	22.8428	0.456296	-0.09554	0.0456269	0.3333	2.89037	0.4078	4	36.0517	0.325	1	181.73	0.0144585	0.247743
000969	100	2016	3.8712	24.5046	C33	23.0153	0.396827	0.043243	0.0408623	0.3333	2.94444	0.3551	4	35.19	0.33	1	178.057	0.020818	0.178272
000969	100	2017	3.91202	24.8466	C33	23.0276	0.419771	0.188324	0.00815722	0.3333	2.99573	0.3551	4.25	38.4606	0.2125	1	172.851	0.035319	0.218189
000969	100	2018	3.91202	27.0194	C33	22.9999	0.447671	0.084648	0.0348205	0.3333	3.04452	0.3551	3.5	38.9729	0.17	1	186.112	0.0983185	0.245474
000969	100	2019	4.31749	25.1081	C33	22.9502	0.418859	-0.054188	0.080183	0.3333	3.09104	0.3551	2.25	40.249	0.2625	1	186.656	0.0062065	0.185991
000969	100	2020	4.33073	29.4337	C33	22.952	0.392032	0.041616	0.0701148	0.3333	3.13549	0.3551	3	47.5146	0.315	1	178.431	0.023612	0.159298
000969	100	2021	4.68213	33.0953	C33	23.0387	0.404743	0.259556	0.0614223	0.3333	3.17805	0.3551	4.5	46.6844	0.3025	1	181.488	0.0050125	0.186708
000970	101	2011	3.21888	17.8553	C39	22.3265	0.468671	1.40759	0.00545109	0.3333	2.56495	0.2432	5	30.8109	0.3625	1	131.29	0	0.070356
000970	101	2012	3.43399	17.2216	C39	22.368	0.255566	-0.133781	0.358329	0.3333	2.63906	0.2317	5	28.5528	0.3525	1	156.9	0	0.064357
000970	101	2013	3.52636	17.5636	C39	22.4108	0.229329	-0.262508	0.0759087	0.375	2.70805	0.2317	5	29.3352	0.3175	1	159.53	0	0.054426
000970	101	2014	3.13549	16.1754	C39	22.4071	0.188772	0.06773	0.0442926	0.3333	2.77259	0.2317	5	27.9481	0.4525	1	189.46	0	0.050204
000970	101	2015	3.63759	19.1932	C39	22.3949	0.139321	-0.098522	0.0814735	0.3333	2.83321	0.2317	5	31.1644	0.5775	1	181.73	0	0.053668
000970	101	2016	3.91202	23.0761	C39	22.4442	0.133647	0.011009	0.0619416	0.3333	2.89037	0.2317	5	33.3447	0.4075	1	178.057	0	0.044692
000970	101	2017	3.95124	28.4478	C39	22.5354	0.173145	0.100078	-0.00466143	0.3333	2.94444	0.2317	5	38.4789	0.375	1	172.851	0	0.041492
000970	101	2018	3.95124	29.7455	C39	22.5626	0.167134	0.069129	0.0339967	0.3333	2.99573	0.2317	5	35.1777	0.4725	1	186.112	0	0.034534
000970	101	2019	3.98898	32.4615	C39	22.59	0.167436	-0.031223	0.0818196	0.3333	3.04452	0.2317	4	38.6255	0.3975	1	186.656	0	0.089114
000970	101	2020	4.04305	31.013	C39	22.6823	0.227596	0.153078	0.0219396	0.3333	3.09104	0.2317	3.5	39.5325	0.455	1	178.431	0.008108	0.087135
000970	101	2021	3.97029	31.8278	C39	22.9496	0.360255	0.536027	-0.0705266	0.3333	3.13549	0.2317	3	36.1155	0.395	1	181.488	0	0.078766
000977	102	2011	5.42495	18.4086	C39	21.2719	0.353363	0.140117	0.146488	0.3333	2.63906	0.4832	4	54.3677	0.205	1	74.24	0.000978	0.070356
000977	102	2012	5.35186	20.7726	C39	21.5033	0.467745	0.77729	-0.107147	0.3333	2.70805	0.4832	3	56.3385	0.0625	1	78.7	0	0.064357
000977	102	2013	5.53733	15.7932	C39	21.9586	0.69029	0.92773	-0.239762	0.3333	2.77259	0.4753	2.5	56.0475	0.1625	1	85.62	0	0.054426
000977	102	2014	5.57595	16.5577	C39	22.5064	0.6074	0.729896	-0.0742872	0.3333	2.83321	0.4259	3.25	61.7396	0.335	1	88.5	0	0.050204
000977	102	2015	5.75574	23.6998	C39	22.7799	0.636561	0.385453	-0.0183781	0.3333	2.89037	0.4259	4.75	57.5087	0.395	1	92.3	0	0.053668
000977	102	2016	5.79909	25.088	C39	22.9292	0.564932	0.251383	0.00792867	0.3333	2.94444	0.409	5	60.0979	0.41	1	96.4599	0.008566	0.044692
000977	102	2017	5.8861	25.0277	C39	23.607	0.592783	1.01205	0.014252	0.3333	2.99573	0.4122	5.5	60.8033	0.285	1	99.3806	0.012418	0.041492
000977	102	2018	6.00389	25.0277	C39	23.9658	0.636328	0.84167	0.0519685	0.3333	3.04452	0.3872	5	63.8487	0.4525	1	105.199	0	0.034534
000977	102	2019	6.13773	29.4739	C39	24.1046	0.649489	0.100392	0.0294246	0.3333	3.09104	0.368	5.75	64.5565	0.355	1	107.103	0	0.089114
000977	102	2020	6.35437	36.0728	C39	24.3693	0.613086	0.220406	0.0608074	0.3333	3.13549	0.3612	6	69.8519	0.47	1	107.43	0	0.087135
000977	102	2021	6.1181	51.3731	C39	24.5564	0.663142	0.063605	-0.179396	0.4	3.17805	0.3612	6	63.1786	0.4325	1	110.605	0	0.078766
000980	103	2019	4.54329	24.7762	C36	23.7406	0.687437	-0.797768	-0.283363	0.3333	3.09104	0.3878	2.5	37.1976	0.01	0	149.34	0.843997	0.262582
000980	103	2015	1.60944	19.2536	C36	21.9496	0.387732	0.462925	0.0425173	0.4286	2.89037	0.1999	3	26.6787	0.215	0	68.17	0.018456	0.337804
000980	103	2016	2.89037	19.4447	C36	22.1375	0.473969	0.041599	-0.00129961	0.4286	2.94444	0.1999	3	25.9935	0.13	0	70.0989	0.0140285	0.330877
000980	103	2017	3.93183	25.3395	C36	24.2286	0.491504	11.2848	0.0002711	0.4286	2.99573	0.3886	3	29.5596	0.1625	0	78.0887	0	0.314477
000980	103	2018	4.46591	24.7762	C36	24.2039	0.458759	-0.290318	-0.0712305	0.3333	3.04452	0.3878	3	35.7798	0.1275	0	87.5415	0	0.303914
000981	104	2012	2.30259	19.7666	K70	23.6556	0.790009	-0.270037	-0.0253912	0.375	2.70805	0.8941	4.5	26.4627	0.0775	0	68.8	0	0.074938
000981	104	2013	2.56495	16.9601	K70	23.9019	0.814706	0.29749	-0.00128138	0.375	2.77259	0.8941	5	27.2792	0.0575	0	76.53	0	0.079844
000981	104	2014	2.30259	16.9601	K70	24.0005	0.811541	0.371079	-0.0203618	0.3333	2.83321	0.8941	5	29.3164	0.18	0	79.46	0	0.081155
000981	104	2015	3.2581	24.1324	K70	23.9307	0.780558	0.339871	0.106417	0.3333	2.89037	0.6613	4	35.0205	0.1775	0	80.99	0	0.105276
000981	104	2016	2.77259	24.1324	K70	23.9496	0.739191	-0.047526	0.0157372	0.3333	2.94444	0.3702	3	30.6191	0.2375	0	84.4398	0	0.09635
000981	104	2017	3.61092	24.1324	K70	24.5061	0.578371	0.576528	0.0264054	0.3333	2.99573	0.2369	3.25	31.8756	0.215	0	96.218	0	0.101849
000981	104	2018	3.71357	28.1259	C36	24.3282	0.590393	-0.293872	0.0033769	0.3333	3.04452	0.2291	3.75	31.6743	0.2275	0	103.744	0.055464	0.303914
000982	105	2011	3.4012	16.8997	C17	22.0152	0.770045	0.537358	-0.168668	0.4444	2.63906	0.3317	2.75	26.785	0.305	0	82.22	0	0.04471
000982	105	2012	3.3673	19.837	C17	22.3432	0.660087	0.340759	-0.0798973	0.4444	2.70805	0.3335	3.75	28.3902	0.2875	0	92.5	0	0.041329
000982	105	2013	3.21888	18.3885	C17	22.8679	0.769353	0.282182	-0.0625882	0.4444	2.77259	0.3335	4	27.1092	0.345	0	95.87	0.0081295	0.040023
000982	105	2014	3.46574	18.5494	C17	23.2846	0.673204	-0.002288	0.0378451	0.3333	2.83321	0.4853	3.75	24.5465	0.1975	0	104.04	0.064042	0.047994
000982	105	2015	3.21888	24.3537	C17	23.3306	0.751228	0.02371	-0.0144656	0.375	2.89037	0.2858	4	27.814	0.0575	0	95.32	0.165406	0.064877
000982	105	2016	3.55535	25.3395	C17	23.175	0.838204	0.042602	0.0100634	0.3333	2.94444	0.2858	3.25	25.3934	0.08	0	106.153	0.19105	0.089958
000982	105	2021	3.61092	34.8556	C17	21.0183	0.128557	2.06206	0.0161529	0.3333	3.17805	0.077	3	23.2435	0.0525	0	119.465	0.0042165	0.083523
000988	106	2015	5.48894	25.3999	C39	22.3338	0.397927	0.113127	0.0406197	0.4286	2.83321	0.3236	4	59.812	0.475	1	77.42	0	0.053668
000988	106	2016	5.48064	33.5882	C39	22.4437	0.417369	0.264986	0.0527416	0.3333	2.89037	0.3236	3.25	57.6653	0.5025	1	79.588	0	0.044692
000988	106	2017	5.65249	34.061	C39	22.8725	0.379837	0.35213	0.0114985	0.3333	2.94444	0.2868	4.5	59.9975	0.4925	1	84.6173	0	0.041492
000988	106	2018	5.92693	33.2059	C39	22.8948	0.338571	0.1679	0.00534088	0.3333	2.99573	0.2868	5	59.099	0.47	1	94.1319	0	0.034534
000988	106	2019	5.95584	33.5479	C39	22.9862	0.34973	0.043458	0.0429957	0.3333	3.04452	0.2567	5	61.0342	0.525	1	95.9679	0	0.089114
000988	106	2020	5.97381	30.9526	C39	23.1281	0.395984	0.124043	0.033831	0.3333	3.09104	0.2391	5	57.0181	0.5425	1	98.3691	0	0.087135
000988	106	2021	5.88332	31.7473	C39	23.354	0.464941	0.656483	0.00622337	0.3333	3.13549	0.19	5	53.3513	0.545	1	100.704	0	0.078766
000989	107	2015	3.68888	18.5193	C27	22.2208	0.152761	-0.379861	0.0758307	0.4	2.83321	0.4233	4	31.3004	0.24	0	69.17	0	0.031096
000989	107	2016	2.70805	18.5193	C27	22.2914	0.137648	2.068	0.127638	0.375	2.89037	0.4233	4	26.7412	0.095	0	73.199	0	0.030172
000989	107	2017	3.3322	18.8814	C27	22.4938	0.233379	0.420157	0.0258773	0.3333	2.94444	0.4233	3	33.9953	0.2275	0	82.8463	0	0.028249
000989	107	2018	3.63759	18.8814	C27	22.3811	0.178599	-0.167255	0.0811485	0.3333	2.99573	0.4233	3.5	34.0278	0.1175	0	91.3625	0	0.029647
000989	107	2019	4.09434	18.8814	C27	22.3135	0.18614	0.006826	0.173565	0.375	3.04452	0.4233	2	40.9249	0.1475	0	96.0927	0.02017	0.035132
000989	107	2020	4.07754	24.4945	C27	22.3469	0.225985	0.118053	0.120192	0.3333	3.09104	0.3902	2.5	44.3418	0.16	0	101.127	0	0.036148
000989	107	2021	4.06044	41.183	C27	22.3844	0.245995	0.063102	0.0694919	0.3333	3.13549	0.303	2.75	37.5502	0.185	0	104.837	0	0.03428
000999	108	2011	2.89037	25.6513	C27	22.7513	0.361687	0.265757	0.125661	0.3636	2.56495	0.6359	5	27.3928	0.585	1	103.37	0	0.04983
000999	108	2012	2.3979	22.714	C27	22.8765	0.352553	0.247208	0.140708	0.3636	2.63906	0.6359	5	29.4883	0.395	1	118.7	0	0.024829
000999	108	2013	2.77259	21.6477	C27	23.0498	0.378957	0.132127	0.143268	0.3636	2.70805	0.6359	4.25	28.0634	0.43	1	138.16	0	0.02633
000999	108	2014	3.04452	19.4749	C27	23.0904	0.344205	-0.067296	0.111034	0.3636	2.77259	0.6359	4	25.5623	0.7925	1	139.35	0	0.026696
000999	108	2015	3.2581	39.0806	C27	23.2098	0.361513	0.0857	0.104818	0.3636	2.83321	0.6359	4	28.8067	0.81	1	133.47	0	0.031096
000999	108	2016	2.83321	36.7569	C27	23.3298	0.356441	0.136899	0.102728	0.3636	2.89037	0.636	4	24.4459	0.785	1	130.457	0	0.030172
000999	108	2017	3.21888	44.573	C27	23.508	0.374845	0.238061	0.0963475	0.3636	2.94444	0.636	4.5	26.4729	0.72	1	132.476	0	0.028249
000999	108	2018	4.21951	46.3032	C27	23.6153	0.380558	0.20754	0.106004	0.3636	2.99573	0.636	5	32.957	0.6775	1	148.268	0	0.029647
000999	108	2019	4.46591	49.2808	C27	23.7242	0.359223	0.094891	0.0980838	0.3636	3.04452	0.636	5.25	36.1323	0.675	1	143.504	0	0.035132
000999	108	2020	4.79579	55.2761	C27	23.8148	0.361247	-0.072416	0.101044	0.3636	3.09104	0.636	5.25	37.3703	0.6575	1	123.297	0	0.036148
000999	108	2021	5.04343	55.5276	C27	23.9141	0.353599	0.123393	0.0769507	0.4	3.13549	0.636	5.5	39.4037	0.635	1	128.255	0	0.03428
001696	109	2011	2.83321	19.0524	C37	22.0821	0.475279	0.162721	0.00866212	0.3636	3.13549	0.2254	3.75	27.9275	0.1775	0	62.43	0	0.220385
001696	109	2012	2.63906	16.3364	C37	22.2448	0.349727	-0.075308	0.0775894	0.3636	3.17805	0.194	3.25	26.588	0.1475	0	70.9	0	0.2212
001696	109	2013	2.63906	16.3364	C37	22.3081	0.324185	0.023891	-0.0201519	0.3636	3.21888	0.201	3	27.523	0.135	0	80.16	0	0.175489
001696	109	2014	3.09104	16.3364	C37	22.4797	0.363326	0.016795	0.047375	0.3	3.2581	0.201	3	29.9219	0.3675	0	86.58	0	0.136655
001696	109	2015	3.82864	18.6702	C37	22.5942	0.368849	0.019607	0.126195	0.3	3.29584	0.201	3.25	33.2932	0.3775	0	90.76	0	0.367202
001696	109	2016	3.63759	24.4744	C37	22.564	0.360017	0.007927	0.0121623	0.3333	3.3322	0.201	3.25	34.8934	0.3475	0	94.4782	0	0.14635
001696	109	2017	3.73767	24.4744	C37	22.6592	0.39629	0.101336	-0.0339014	0.3333	3.3673	0.201	3	33.017	0.2925	0	106.495	0	0.131538
001696	109	2018	3.91202	24.4241	C37	22.8349	0.448858	0.152406	0.0516592	0.3333	3.4012	0.201	2.75	33.6745	0.215	0	117.698	0	0.121462
001696	109	2019	4.30407	24.6152	C37	22.8526	0.438047	-0.033595	0.0936551	0.3333	3.43399	0.201	3	38.0387	0.27	0	117.747	0	0.091099
001696	109	2020	4.17439	27.4218	C37	22.9966	0.486754	0.364022	0.067463	0.3333	3.46574	0.201	3	38.0821	0.3925	0	113.56	0	0.105764
001696	109	2021	4.64439	28.2165	C37	23.0093	0.496451	0.202672	0.064173	0.3333	3.49651	0.201	3.25	40.2383	0.33	0	116.769	0	0.099924
002001	110	2011	2.70805	19.1832	C27	22.6906	0.212015	0.104122	0.177598	0.3636	2.56495	0.5636	5.25	29.1959	0.315	0	105.67	0	0.04983
002001	110	2012	2.63906	17.5536	C27	22.7819	0.227534	-0.045367	0.125827	0.3636	2.63906	0.5636	6	27.0557	0.325	0	117.9	0	0.024829
002001	110	2013	1.60944	17.5536	C27	22.8699	0.232041	0.166937	0.156035	0.3636	2.70805	0.5636	6	28.7153	0.415	0	128.62	0	0.02633
002001	110	2014	0.693147	17.5536	C27	22.9341	0.23111	-0.017327	0.118343	0.3636	2.77259	0.5636	6	25.1694	0.425	0	133.82	0	0.026696
002001	110	2015	1.38629	27.623	C27	22.9979	0.274672	-0.082048	0.0999585	0.3636	2.83321	0.5636	5	26.4168	0.285	0	131.5	0.0316875	0.031096
002001	110	2016	2.48491	28.478	C27	23.1578	0.290971	0.228574	0.104317	0.3636	2.89037	0.5636	5.25	24.1143	0.48	0	129.265	0	0.030172
002001	110	2017	2.83321	32.3006	C27	23.6237	0.230256	0.32767	0.069941	0.3636	2.94444	0.4855	5.75	25.798	0.465	0	134.18	0	0.028249
002001	110	2018	2.94444	31.8177	C27	23.8113	0.260766	0.392659	0.166872	0.3636	2.99573	0.4855	6	24.0854	0.4625	0	144.827	0	0.029647
002001	110	2019	2.70805	31.8177	C27	24.0732	0.407028	-0.122349	0.0737615	0.3636	3.04452	0.4855	4.5	24.0106	0.5375	0	149.34	0	0.035132
002001	110	2020	2.89037	32.9645	C27	24.1539	0.371983	0.35338	0.101072	0.3636	3.09104	0.4855	5.25	26.9466	0.615	0	132.964	0	0.036148
002001	110	2021	3.3322	45.4984	C27	24.2698	0.36978	0.434736	0.168277	0.3636	3.13549	0.4855	5.5	27.7594	0.6225	0	135.469	0	0.03428
002003	111	2011	3.13549	21.0743	C41	21.5595	0.261903	0.057062	0.0973488	0.3333	2.48491	0.2852	5.75	26.6604	0.4475	0	105.67	0	0.247547
002003	111	2012	3.2581	20.1388	C18	21.5953	0.293275	-0.040323	0.168805	0.3333	2.56495	0.3052	5.75	28.6752	0.465	0	117.9	0	0.175122
002003	111	2013	3.04452	21.1951	C18	21.4521	0.150952	-0.045087	0.171052	0.3333	2.63906	0.3052	5	28.1619	0.515	0	128.62	0	0.167897
002003	111	2014	2.99573	21.9897	C18	21.4799	0.151311	0.043206	0.155689	0.3333	2.70805	0.3084	5	31.9328	0.4725	0	133.82	0	0.144035
002003	111	2015	2.3979	27.7035	C18	21.4902	0.133027	0.013572	0.157423	0.3333	2.77259	0.3084	5	29.3105	0.46	0	131.5	0	0.153432
002003	111	2016	3.85015	26.8082	C18	21.7071	0.155509	0.160209	0.125133	0.3636	2.83321	0.2947	5	32.1096	0.445	0	129.265	0	0.140956
002003	111	2017	4.06044	30.2988	C18	21.8328	0.178572	0.207216	0.171009	0.3636	2.89037	0.2947	5.25	37.9991	0.4825	0	134.18	0	0.137933
002003	111	2018	4.20469	28.0455	C18	21.8779	0.223818	0.033225	0.136139	0.3636	2.94444	0.3027	5.75	40.0012	0.4575	0	144.827	0	0.108555
002003	111	2019	4.04305	25.9934	C18	21.9688	0.270035	0.007714	0.151825	0.3333	2.99573	0.3069	6	33.3145	0.465	0	149.34	0	0.08577
002003	111	2020	3.73767	26.9892	C18	21.9479	0.238662	-0.086503	0.179136	0.3333	3.04452	0.2998	5.75	38.262	0.4775	0	132.964	0	0.087907
002003	111	2021	3.7612	34.1213	C18	22.1193	0.323452	0.344359	0.157075	0.3333	3.09104	0.2916	5.25	37.2961	0.53	0	135.469	0	0.096527
002004	112	2011	2.77259	14.3446	C27	22.1558	0.382744	0.178989	0.0322781	0.4286	2.3979	0.1353	4	29.127	0.26	0	62.43	0.0046365	0.04983
002004	112	2012	2.48491	12.3026	C27	22.502	0.500716	5.07649	0.0435224	0.3636	2.48491	0.1361	4	29.1445	0.2575	0	70.9	0.002693	0.024829
002004	112	2013	2.48491	12.5138	C26	22.7577	0.475353	0.151194	0.0457011	0.4	2.56495	0.1178	2.75	29.6349	0.23	0	80.16	0	0.027872
002004	112	2014	2.94444	12.5138	C26	23.331	0.582392	0.090298	0.0336055	0.25	2.63906	0.1481	3.25	25.5024	0.29	0	86.58	0	0.02389
002004	112	2015	3.29584	23.9413	C26	23.7044	0.471831	0.268687	0.0173739	0.3333	2.70805	0.1229	3.75	34.3712	0.29	0	90.76	0	0.033968
002004	112	2016	3.09104	24.1223	C26	23.9108	0.558185	0.148757	0.0211286	0.3333	2.77259	0.1229	3.75	33.3999	0.3925	0	94.4782	0	0.037165
002004	112	2017	3.52636	24.3436	C26	24.0937	0.542914	0.28425	0.02033	0.3333	2.83321	0.1821	3.75	35.4861	0.2425	0	106.495	0.0228635	0.036831
002004	112	2018	3.68888	28.1662	C26	24.0024	0.519833	0.160802	0.0718838	0.3333	2.89037	0.1427	3.75	40.0581	0.2425	0	117.698	0.0144325	0.036201
002004	112	2019	3.93183	28.1662	C26	24.0055	0.502796	-0.045609	0.0781692	0.3333	2.94444	0.1871	4	40.7992	0.3125	0	117.747	0	0.038568
002004	112	2020	4.15888	28.1662	C26	24.0635	0.499163	0.077788	0.0840613	0.375	2.99573	0.1871	4.25	42.0595	0.2475	0	113.56	0	0.044079
002004	112	2021	4.49981	34.0308	C26	24.1259	0.473322	0.136334	0.0422582	0.3333	3.04452	0.1871	4.25	37.1897	0.2725	0	116.769	0.0235495	0.039543
002006	113	2012	3.63759	19.4045	C35	21.5163	0.540123	-0.687207	-0.147169	0.3333	2.56495	0.3	4.75	34.0357	0.1625	0	117.9	0.197094	0.067469
002006	113	2013	3.43399	20.7927	C35	21.4233	0.595124	0.011816	0.0165797	0.3333	2.63906	0.1742	5.25	42.5299	0.105	0	128.62	0.177603	0.053833
002006	113	2015	3.68888	28.0354	C35	21.169	0.438473	-0.277794	0.11091	0.3333	2.77259	0.3016	4	42.0602	0.1075	0	131.5	0	0.054468
002006	113	2016	4.93447	28.82	C35	21.2051	0.419551	0.070945	0.114651	0.3333	2.83321	0.3016	3.5	52.5711	0.2325	0	129.265	0	0.047547
002006	113	2017	5.31812	28.82	C35	21.3011	0.42375	0.362495	-0.0314405	0.3333	2.89037	0.3016	4.75	56.6953	0.09	0	134.18	0	0.04647
002006	113	2018	5.12396	30.2082	C35	21.3771	0.46119	0.056772	-0.0386375	0.3333	2.94444	0.3116	5.75	54.6288	0.1625	0	144.827	0.03689	0.054055
002006	113	2019	5.34233	30.3994	C35	21.2641	0.465939	-0.138366	-0.012343	0.3333	2.99573	0.3116	5.25	58.4155	0.115	0	149.34	0.140246	0.062775
002006	113	2020	5.20949	30.3994	C35	21.4513	0.533717	0.23632	0.0995129	0.375	3.04452	0.3116	4	62.4648	0.08	0	132.964	0.0144805	0.085656
002006	113	2021	5.09987	35.7006	C35	21.6443	0.572265	0.615511	0.0595717	0.3333	3.09104	0.3116	3.75	52.6225	0.0675	0	135.469	0	0.067035
002007	114	2011	3.09104	17.8956	C27	21.7294	0.0563032	-0.237968	0.122829	0.3333	2.99573	0.1783	5.75	27.1037	0.3975	0	53.82	0	0.04983
002007	114	2012	2.19722	18.4388	C27	21.8094	0.0444998	0.011509	0.166975	0.4286	3.04452	0.1783	6	28.9891	0.405	0	61.6	0	0.024829
002007	114	2013	2.30259	17.6039	C27	22.0162	0.0912768	0.149262	0.140175	0.4286	3.09104	0.1768	6	27.7123	0.2775	0	76.49	0	0.02633
002007	114	2014	1.60944	17.4429	C27	22.0502	0.0354668	0.112629	0.131882	0.4286	3.13549	0.1767	6	27.2277	0.4075	0	81.74	0	0.026696
002007	114	2015	2.07944	29.1922	C27	22.1149	0.0340937	0.183577	0.136423	0.4286	3.17805	0.1784	6	26.3219	0.5225	0	79.51	0	0.031096
002007	114	2016	2.56495	27.0597	C27	22.2602	0.046243	0.314525	0.0709474	0.4286	3.21888	0.1784	6	23.9916	0.505	0	82.7598	0	0.030172
002007	114	2017	2.89037	31.5662	C27	22.3756	0.0722776	0.224073	0.0339925	0.4286	3.2581	0.1794	6	25.6934	0.5475	0	89.4785	0	0.028249
002007	114	2018	2.19722	31.5662	C27	22.594	0.11096	0.358386	0.19908	0.4286	3.29584	0.1796	6	24.8626	0.5375	0	97.3882	0	0.029647
002007	114	2019	2.07944	31.5662	C27	22.7492	0.0922112	0.150158	0.179708	0.4286	3.3322	0.1786	6	23.9196	0.5675	0	102.086	0	0.035132
002007	114	2020	2.07944	31.7574	C27	23.0297	0.193076	0.357645	0.132019	0.4286	3.3673	0.1785	6	25.8759	0.555	0	101.156	0	0.036148
002007	114	2021	2.30259	31.9787	C27	23.1688	0.214366	-0.116859	0.124163	0.4286	3.4012	0.179	6	22.1674	0.5325	0	104.752	0	0.03428
002008	115	2011	4.14313	16.095	C35	22.5262	0.472454	0.166892	0.0183796	0.3636	2.3979	0.1802	4	30.9274	0.36	0	103.37	0	0.075297
002008	115	2012	4.29046	27.9046	C35	22.6002	0.433642	0.194337	0.0636428	0.3636	2.48491	0.1802	4.75	28.7097	0.41	0	118.7	0	0.067469
002008	115	2013	4.31749	28.9307	C35	22.616	0.414207	0.000286	0.0998782	0.3636	2.56495	0.1788	4.75	41.4464	0.4175	0	138.16	0	0.053833
002008	115	2014	4.65396	35.4391	C35	22.6968	0.399683	0.284095	0.133171	0.3636	2.63906	0.1782	4.25	52.1537	0.5275	0	139.35	0	0.048547
002008	115	2015	5.20949	38.7184	C35	22.7491	0.352195	0.003908	0.07106	0.3636	2.70805	0.177	4.5	56.3474	0.5175	0	133.47	0	0.054468
002008	115	2016	5.62402	38.1954	C35	23.0621	0.464944	0.245473	0.0767928	0.4444	2.77259	0.1764	5	54.2939	0.5625	0	130.457	0	0.047547
002008	115	2017	5.59842	38.1954	C35	23.3697	0.483533	0.661198	0.139939	0.4444	2.83321	0.1546	5	62.6297	0.5775	0	132.476	0	0.04647
002008	115	2018	5.49306	38.1954	C35	23.6648	0.546257	-0.0459	0.0420457	0.375	2.89037	0.1662	5	58.7025	0.5525	0	148.268	0	0.054055
002008	115	2019	5.62402	38.1954	C35	23.6077	0.492654	-0.132994	0.11867	0.4286	2.94444	0.1519	5.5	56.7513	0.3625	0	143.504	0	0.062775
002008	115	2020	5.67675	38.1954	C35	23.7841	0.526873	0.24887	0.0886265	0.4286	2.99573	0.1522	5.5	59.1047	0.3675	0	123.297	0	0.085656
002008	115	2021	5.87493	41.193	C35	24.0258	0.556431	0.367583	0.0482547	0.3636	3.04452	0.1701	5.25	56.1967	0.3675	0	128.255	0	0.067035
002011	116	2011	3.82864	14.8878	C34	22.7412	0.589502	0.363238	0.058823	0.3333	2.3979	0.4296	4	40.556	0.53	0	105.67	0	0.041026
002011	116	2012	3.3673	17.7045	C34	23.0368	0.655549	0.504589	0.0267816	0.3333	2.48491	0.4296	5	36.9003	0.3275	0	117.9	0	0.112706
002011	116	2013	3.3322	17.8553	C34	22.9742	0.63982	-0.146796	-0.0518433	0.3333	2.56495	0.4268	4.25	37.5848	0.4625	0	128.62	0.0199955	0.110334
002011	116	2014	3.8712	17.8553	C34	23.0648	0.660421	0.020838	0.0136398	0.3333	2.63906	0.3205	4	35.0651	0.3975	0	133.82	0.0188325	0.119526
002011	116	2015	4.66344	19.6761	C34	23.0605	0.639648	-0.112489	0.0260263	0.3333	2.70805	0.3205	4	50.1491	0.3225	0	131.5	0.0186135	0.139764
002011	116	2016	4.59512	18.8814	C34	23.1896	0.615795	-0.004893	0.009655	0.3333	2.77259	0.2948	4	44.9502	0.355	0	129.265	0.0141565	0.131961
002011	116	2017	4.18965	24.2732	C34	23.353	0.679482	0.419981	0.0199913	0.3333	2.83321	0.2948	4.5	40.3288	0.2575	0	134.18	0.0144945	0.109735
002011	116	2018	3.80666	26.9691	C34	23.0535	0.793523	0.1355	0.0166019	0.3333	2.89037	0.2948	5	40.9789	0.1125	0	144.827	0.335283	0.041508
002011	116	2019	3.63759	26.9691	C34	22.8864	0.745979	-0.031508	0.0728596	0.3333	2.94444	0.2948	3.75	39.7195	0.08	0	149.34	0	0.19738
002011	116	2020	3.85015	25.1987	C34	22.8637	0.849927	-0.189336	0.0514123	0.3333	2.99573	0.2948	3.5	38.073	0.0525	0	132.964	0.197198	0.167066
002011	116	2021	3.95124	28.7999	C34	22.8348	0.802016	0.332824	0.0626705	0.3333	3.04452	0.2948	3.5	42.7937	0.13	0	135.469	0	0.135526
002013	117	2011	3.49651	15.7228	C36	20.4928	0.315825	0.125095	0.110544	0.375	2.48491	0.3779	3.75	29.8415	0.0875	1	69.02	0	0.283786
002013	117	2012	3.49651	14.1837	C36	23.3033	0.668622	10.0539	0.0291264	0.375	2.56495	0.4308	4	35.1	0.135	1	79.1	0.0061385	0.236953
002013	117	2013	3.58352	14.1837	C37	23.4145	0.664405	0.008355	0.00201402	0.3333	2.63906	0.4308	4	40.1765	0.1575	1	76.16	0	0.175489
002013	117	2014	3.29584	17.0405	C37	23.5409	0.680465	0.123723	0.011833	0.3333	2.70805	0.4308	3.25	38.3027	0.19	1	79.21	0	0.136655
002013	117	2015	3.4012	24.8768	C37	23.6076	0.663066	-0.030949	0.0265065	0.3333	2.77259	0.4317	3	39.8874	0.21	1	77.42	0	0.367202
002013	117	2016	3.2581	24.8768	C37	23.7224	0.56543	0.161614	0.0405531	0.3333	2.83321	0.3759	3	36.1021	0.2575	1	79.588	0	0.14635
002013	117	2017	3.78419	24.2732	C37	23.8245	0.524978	0.084547	0.0894643	0.3333	2.89037	0.3759	3.75	41.0402	0.6	1	84.6173	0	0.131538
002013	117	2018	3.61092	28.7798	C37	24.0069	0.557782	0.2605	-0.0340914	0.3333	2.94444	0.3759	4	41.6546	0.59	1	94.1319	0	0.121462
002013	117	2019	3.80666	29.2526	C37	24.0709	0.553874	0.042468	0.0548647	0.3333	2.99573	0.3759	4	42.1282	0.61	1	95.9679	0	0.091099
002013	117	2020	3.89182	26.9993	C37	24.1327	0.470862	0.007643	0.0427405	0.3333	3.04452	0.3587	4	48.606	0.565	1	98.3691	0	0.105764
002013	117	2021	3.8712	33.0751	C37	24.2756	0.506056	0.226447	0.182707	0.3333	3.09104	0.3587	2.5	40.884	0.53	1	100.704	0	0.099924
002019	118	2015	3.13549	25.8928	C27	22.2377	0.366453	0.445076	0.0884063	0.4286	2.77259	0.4735	4.25	26.4571	0.19	0	131.5	0	0.031096
002019	118	2016	3.46574	26.9389	C27	22.6668	0.441462	0.439303	0.122552	0.3333	2.83321	0.4735	4.5	24.1249	0.2225	0	129.265	0	0.030172
002019	118	2017	3.21888	28.7597	C27	22.8943	0.226451	0.247872	0.129193	0.3333	2.89037	0.4318	5	23.8083	0.2275	0	134.18	0	0.028249
002019	118	2018	3.49651	29.8059	C27	23.0031	0.29537	0.059109	0.119787	0.3333	2.94444	0.4318	4.75	24.1026	0.2375	0	144.827	0	0.029647
002019	118	2019	3.78419	29.9467	C27	23.1271	0.293164	0.119834	0.084697	0.375	2.99573	0.4214	3.25	24.0532	0.26	0	149.34	0	0.035132
002019	118	2020	4.29046	29.9467	C27	23.1775	0.249803	0.041169	0.0952551	0.375	3.04452	0.4022	3	27.6051	0.4725	0	132.964	0	0.036148
002019	118	2021	3.89182	33.8698	C27	23.2218	0.278712	-0.183569	0.0247619	0.375	3.09104	0.4023	3.75	23.2566	0.325	0	135.469	0.049569	0.03428
002022	119	2011	2.70805	19.6057	C27	20.907	0.146361	0.118486	0.1829	0.375	2.63906	0.0793	4.75	47.4795	0.4775	0	113.79	0	0.04983
002022	119	2012	2.56495	19.9376	C27	20.9744	0.154845	0.159964	0.166278	0.4286	2.70805	0.0793	4.25	39.071	0.56	0	128.2	0	0.024829
002022	119	2013	2.63906	19.9376	C27	21.0382	0.118289	0.099393	0.182617	0.4286	2.77259	0.0793	4	40.9321	0.6075	0	132.52	0	0.02633
002022	119	2014	1.94591	19.9376	C27	21.0803	0.112934	0.092828	0.174687	0.4	2.83321	0.1535	4.25	39.9872	0.605	0	135.74	0	0.026696
002022	119	2015	2.56495	18.1772	C27	21.4516	0.167006	-0.050992	0.108273	0.5	2.89037	0.187	3.5	37.2902	0.545	0	129.69	0	0.031096
002022	119	2016	2.56495	18.1772	C27	21.5662	0.181848	0.20842	0.121063	0.5	2.94444	0.187	3.5	34.764	0.5	0	130.435	0	0.030172
002022	119	2017	2.56495	24.2833	C27	21.7223	0.234378	0.141368	0.0481342	0.5714	2.99573	0.187	4	36.2322	0.42	0	136.405	0	0.028249
002022	119	2018	2.63906	24.2833	C27	21.9771	0.306455	0.248475	0.0361867	0.5714	3.04452	0.1861	4.75	34.8593	0.4	0	153.573	0	0.029647
002022	119	2019	3.21888	24.2833	C27	22.0329	0.273789	0.213172	0.0671748	0.5	3.09104	0.1863	5	37.5708	0.3025	0	165.06	0	0.035132
002022	119	2020	3.49651	25.2087	C27	22.5112	0.347677	0.721051	0.228737	0.5	3.13549	0.1864	4.5	39.9301	0.265	0	171.993	0	0.036148
002022	119	2021	3.21888	32.2704	C27	22.6628	0.262242	0.168185	0.155167	0.5714	3.17805	0.1864	3.25	34.5273	0.125	0	176.7	0	0.03428
002023	120	2011	2.83321	13.5097	G58	21.0649	0.276339	0.119278	0.0555819	0.5	2.48491	0.2776	3	28.9762	0.255	0	59.89	0	0.117527
002023	120	2012	2.07944	12.3629	C37	21.2567	0.382068	0.273391	0.078222	0.4444	2.56495	0.2776	3.75	26.6457	0.3325	0	68.3	0	0.2212
002023	120	2013	2.63906	17.7246	C37	21.5815	0.317597	0.457964	0.0806441	0.4444	2.63906	0.2432	4	27.705	0.545	0	77.5	0	0.175489
002023	120	2014	2.94444	15.7529	C37	21.8058	0.41691	0.163224	0.032693	0.4444	2.70805	0.1899	4	25.2607	0.5375	0	81.18	0	0.136655
002023	120	2015	4.82028	26.788	C37	22.2364	0.174659	-0.146023	-0.00709868	0.4444	2.77259	0.1718	4	29.1792	0.38	0	82.87	0.021136	0.367202
002023	120	2016	4.91265	26.788	C37	22.5025	0.302335	0.154531	0.00872239	0.4444	2.83321	0.1718	4	26.9147	0.535	0	88.2893	0.0148435	0.14635
002023	120	2017	4.98361	31.2946	C37	22.5552	0.364858	-0.138802	0.00536945	0.4444	2.89037	0.1718	4.5	31.9776	0.4375	0	92.6719	0.0118235	0.131538
002023	120	2018	4.77912	31.2946	C37	22.5467	0.364823	0.210168	0.0333737	0.4444	2.94444	0.1718	4.25	38.4504	0.305	0	108.722	0.0053225	0.121462
002023	120	2019	4.94164	31.2946	C37	22.6794	0.433954	0.566802	0.043825	0.3333	2.99573	0.1718	4	35.4724	0.365	0	112.758	0.002584	0.091099
002023	120	2020	4.85203	31.2946	C37	22.7111	0.458421	0.193413	0.0322224	0.375	3.04452	0.1288	3.25	37.6884	0.3875	0	109.048	0.01156	0.105764
002023	120	2021	4.91998	32.0893	C37	22.6281	0.392086	-0.127896	0.0473194	0.375	3.09104	0.1288	3.75	38.8857	0.46	0	111.549	0	0.099924
002028	121	2015	4.23411	30.0473	C38	22.5466	0.335835	0.088828	0.0863857	0.4286	2.77259	0.182	4.75	43.5766	0.3975	0	129.69	0	0.076514
002028	121	2016	4.27667	30.0473	C38	22.5889	0.326221	0.101643	0.0263065	0.4286	2.83321	0.1802	5	40.213	0.42	0	130.435	0	0.080676
002028	121	2017	4.2485	30.3189	C38	22.6387	0.335728	0.020677	0.0715047	0.4286	2.89037	0.1799	5.75	38.4852	0.4325	0	136.405	0	0.095716
002028	121	2018	4.38203	29.9769	C38	22.7487	0.378972	0.069376	0.0229998	0.4286	2.94444	0.1729	4.5	45.682	0.2475	0	153.573	0	0.092594
002028	121	2019	4.35671	30.3189	C38	22.9031	0.412307	0.327357	0.0939939	0.4286	2.99573	0.1729	5	40.9277	0.435	0	165.06	0	0.097589
002028	121	2020	4.58497	30.7615	C38	23.128	0.394063	0.15555	0.0738195	0.6	3.04452	0.1723	5	41.3289	0.4375	0	171.993	0	0.090445
002028	121	2021	4.67283	35.7208	C38	23.3562	0.382067	0.179425	0.027555	0.4286	3.09104	0.1716	5	40.2986	0.455	0	176.7	0	0.079737
002029	122	2011	3.3673	21.5874	C18	21.8842	0.36062	0.328894	0.0790066	0.4444	2.3979	0.4071	4.5	26.6529	0.535	0	96.21	0	0.197035
002029	122	2012	3.82864	28.1662	C18	22.4351	0.216693	0.190512	0.0791082	0.4444	2.48491	0.3429	5	26.2422	0.555	0	108.8	0	0.175122
002029	122	2013	4.11087	27.12	C18	22.6472	0.32247	-0.20233	0.0997716	0.4444	2.56495	0.3429	5.25	38.891	0.58	0	114.02	0	0.167897
002029	122	2014	4.29046	27.12	C18	22.6571	0.293625	-0.137897	0.110885	0.4444	2.63906	0.3429	5	29.2663	0.4925	0	112.37	0.009997	0.144035
002029	122	2015	4.33073	27.9549	C18	22.7244	0.314665	0.039913	0.0866459	0.4444	2.70805	0.3429	5	31.7836	0.4625	0	108.2	0.003939	0.153432
002029	122	2016	4.67283	27.0496	C18	22.7926	0.336339	0.061587	0.0744047	0.4444	2.77259	0.3429	4.5	33.6529	0.4175	0	107.358	0	0.140956
002029	122	2017	4.85981	26.788	C18	22.873	0.355939	0.168696	0.0758021	0.4444	2.83321	0.3429	3.75	36.869	0.4775	0	109.82	0	0.137933
002029	122	2018	4.77068	27.6129	C18	22.8741	0.324573	0.140082	0.0354506	0.4444	2.89037	0.3429	4.5	37.8776	0.4975	0	115.542	0	0.108555
002029	122	2019	4.84419	27.6129	C18	22.9459	0.343818	0.030186	0.0354831	0.4444	2.94444	0.3429	3.75	35.3705	0.495	0	118.81	0	0.08577
002029	122	2020	5.09987	27.452	C18	22.9517	0.348803	-0.080824	0.0625678	0.4444	2.99573	0.3429	5	37.9133	0.485	0	114.089	0	0.087907
002029	122	2021	5.01064	33.7994	C18	23.0642	0.410357	0.05521	0.052414	0.4444	3.04452	0.3429	5	37.7467	0.455	0	115.22	0	0.096527
002030	123	2012	4.49981	21.0542	C27	20.6315	0.313584	0.273476	0.0036962	0.3333	2.48491	0.1917	3.5	27.4239	0.41	1	118.7	0	0.024829
002030	123	2013	4.27667	21.0542	C27	20.8675	0.343742	0.466249	0.0233531	0.3333	2.56495	0.2017	3.75	28.003	0.37	1	138.16	0	0.02633
002030	123	2014	4.02535	21.1951	C27	21.1871	0.424825	0.271288	0.0253914	0.3333	2.63906	0.2017	4	31.1862	0.455	1	139.35	0	0.026696
002030	123	2015	3.95124	25.9632	C27	21.8357	0.362302	0.357395	-0.00190128	0.375	2.70805	0.1663	4	30.5135	0.4075	1	133.47	0.034311	0.031096
002030	123	2016	4.2485	25.9632	C27	22.1439	0.383239	0.091035	-0.0921042	0.3333	2.77259	0.1663	4	35.162	0.4075	1	130.457	0.0345905	0.030172
002030	123	2017	4.09434	25.9632	C27	22.2584	0.430893	-0.041109	-0.0473812	0.3333	2.83321	0.1663	4.75	36.6836	0.3225	1	132.476	0.054073	0.028249
002030	123	2018	3.93183	25.259	C27	22.0216	0.399304	-0.041341	0.10711	0.3333	2.89037	0.1663	4.25	41.2101	0.085	1	148.268	0.032326	0.029647
002030	123	2019	3.66356	25.259	C27	21.9935	0.413891	-0.25729	0.026104	0.3333	2.94444	0.1663	4.75	34.8619	0.0775	1	143.504	0.0855215	0.035132
002030	123	2020	3.46574	26.1845	C27	22.6254	0.326173	3.86353	0.375299	0.3333	2.99573	0.1663	4.75	36.9217	0.2325	1	123.297	0	0.036148
002030	123	2021	3.3673	36.6261	C27	23.0589	0.258936	0.43493	0.319699	0.3333	3.04452	0.1663	5.5	33.0375	0.055	1	128.255	0	0.03428
002032	124	2011	3.17805	17.6944	C33	22.2031	0.295523	0.267444	0.0499135	0.3333	2.63906	0.7131	4	26.7496	0.335	0	105.67	0	0.216372
002032	124	2012	2.63906	17.3826	C33	22.3247	0.315644	-0.033147	0.17284	0.3333	2.70805	0.7131	4	28.3798	0.37	0	117.9	0	0.209934
002032	124	2013	2.56495	13.1979	C33	22.4703	0.34938	0.216822	0.102483	0.3333	2.77259	0.7138	3.25	27.266	0.365	0	128.62	0	0.19303
002032	124	2014	2.3979	20.9033	C33	22.6154	0.354983	0.137345	0.125601	0.3333	2.83321	0.7144	3.75	29.5674	0.4175	0	133.82	0	0.207235
002032	124	2015	2.94444	27.0798	C33	22.7242	0.322653	0.144215	0.153201	0.3333	2.89037	0.7313	3.25	36.4629	0.545	0	131.5	0	0.247743
002032	124	2016	2.83321	26.8886	C33	22.7843	0.419643	0.095093	0.176847	0.3333	2.94444	0.8117	3	30.0013	0.5825	0	129.265	0	0.178272
002032	124	2017	2.99573	27.0194	C33	22.9394	0.433202	0.187512	0.117914	0.3333	2.99573	0.8118	3	30.5732	0.4225	0	134.18	0	0.218189
002032	124	2018	3.13549	27.7236	C33	23.0872	0.444467	0.258252	0.189375	0.375	3.04452	0.8118	2	33.3477	0.4275	0	144.827	0	0.245474
002032	124	2019	3.2581	25.4703	C33	23.1954	0.422296	0.112161	0.146265	0.3333	3.09104	0.8119	1.5	34.2246	0.59	0	149.34	0	0.185991
002032	124	2020	3.68888	25.4703	C33	23.2322	0.411278	-0.06329	0.168935	0.3333	3.13549	0.812	1.75	35.1454	0.385	0	132.964	0	0.159298
002035	125	2011	3.43399	20.0885	C38	20.9329	0.546321	0.246258	0.0816924	0.3333	2.99573	0.2528	5	28.8648	0.27	0	103.37	0	0.089877
002035	125	2012	3.4012	15.5216	C38	21.3975	0.481768	0.220445	0.100544	0.3333	3.04452	0.2159	5.75	36.0604	0.25	0	118.7	0	0.082636
002035	125	2013	3.73767	17.5334	C38	21.5844	0.46255	0.490545	0.113617	0.3636	3.09104	0.2076	4.5	44.3838	0.34	0	138.16	0	0.073302
002035	125	2014	4.09434	17.5334	C38	21.6934	0.430705	0.140525	0.11582	0.3636	3.13549	0.2076	5.75	46.7049	0.4425	0	139.35	0	0.079928
002035	125	2015	4.41884	24.9673	C38	21.7442	0.434118	-0.120574	0.0973676	0.4444	3.17805	0.1742	5	42.0678	0.4175	0	133.47	0	0.076514
002035	125	2016	4.36945	25.7821	C38	22.0023	0.500541	0.181531	0.227761	0.4286	3.21888	0.1386	5.25	49.0615	0.4275	0	130.457	0	0.080676
002035	125	2017	4.43082	26.0135	C38	22.1608	0.462793	0.303902	0.0875278	0.4286	3.2581	0.1386	6.25	49.7634	0.3675	0	132.476	0	0.095716
002035	125	2018	4.33073	26.0135	C38	22.3898	0.494736	0.063579	0.118859	0.4286	3.29584	0.1372	6.5	47.7709	0.3275	0	148.268	0	0.092594
002035	125	2019	4.63473	26.0135	C38	22.511	0.47848	-0.05693	0.130326	0.4286	3.3322	0.1386	6	48.0554	0.485	0	143.504	0	0.097589
002035	125	2020	4.67283	28.1058	C38	22.4886	0.446583	-0.241402	-0.0175469	0.4286	3.3673	0.1392	5.25	45.5275	0.43	0	123.297	0	0.090445
002035	125	2021	4.75359	35.419	C38	22.6001	0.489166	0.281484	0.0712943	0.4286	3.4012	0.1427	5.75	46.2832	0.4575	0	128.255	0.000884	0.079737
002036	126	2017	5.01728	25.8626	C39	22.3133	0.575749	0.700945	0.00961274	0.3333	2.99573	0.1193	1.25	41.9944	0.2925	0	74.6237	0	0.041492
002036	126	2018	4.77912	25.6715	C39	22.6446	0.667941	-0.049881	0.0182416	0.3333	3.04452	0.1134	2	42.8429	0.2375	0	87.0017	0	0.034534
002036	126	2019	4.98361	26.5969	C39	22.9137	0.719923	0.266472	0.0457313	0.375	3.09104	0.1129	2.25	45.9391	0.27	0	89.0924	0	0.089114
002036	126	2020	5.1985	26.5969	C39	23.2373	0.663026	0.238413	-0.00989265	0.3333	3.13549	0.1002	2.75	47.3043	0.355	0	94.0369	0.02144	0.087135
002036	126	2021	5.0876	34.5438	C39	23.2859	0.685562	0.401756	0.0424423	0.3333	3.17805	0.0899	3	45.4218	0.365	0	99.5431	0.0286455	0.078766
002038	127	2011	3.43399	22.2815	C27	21.2749	0.0290972	0.360234	0.131667	0.3333	2.48491	0.2251	3.25	29.2682	0.285	0	131.29	0	0.04983
002038	127	2012	3.49651	24.917	C27	21.5193	0.0474445	0.616992	0.179815	0.3333	2.56495	0.2266	4	27.2355	0.29	0	156.9	0	0.024829
002038	127	2013	3.29584	25.259	C27	21.721	0.0453851	0.153682	0.128098	0.3333	2.63906	0.2254	4.5	27.8145	0.4775	0	159.53	0	0.02633
002038	127	2014	2.94444	27.3514	C27	21.923	0.0415548	0.069869	0.140101	0.3333	2.70805	0.2254	4.75	27.3012	0.4425	0	189.46	0	0.026696
002038	127	2015	2.77259	30.6307	C27	22.0481	0.0394515	-0.069515	0.134216	0.3333	2.77259	0.2255	4	29.6402	0.4125	0	181.73	0	0.031096
002038	127	2016	2.63906	30.6307	C27	22.1297	0.0370451	-0.126844	0.0972396	0.3333	2.83321	0.2255	3.5	27.4376	0.395	0	178.057	0	0.030172
002038	127	2017	2.07944	30.7414	C27	22.2461	0.0623047	0.229964	0.0830358	0.3333	2.89037	0.2257	3	29.8575	0.1575	0	172.851	0	0.028249
002038	127	2018	2.83321	31.023	C27	22.3304	0.0941672	0.745039	0.0972628	0.3333	2.94444	0.2257	3.75	28.9274	0.3475	0	186.112	0	0.029647
002038	127	2019	2.89037	32.4112	C27	22.3767	0.0772746	-0.063562	0.127432	0.3333	2.99573	0.2258	4.75	30.319	0.275	0	186.656	0	0.035132
002038	127	2020	2.3979	31.023	C27	22.4087	0.0760161	-0.451775	0.0770807	0.3333	3.04452	0.2259	5	32.2522	0.4	0	178.431	0	0.036148
002038	127	2021	2.3979	34.6243	C27	22.4743	0.0753818	0.091735	0.0806584	0.3333	3.09104	0.2263	4.5	28.866	0.4	1	181.488	0	0.03428
002042	128	2011	2.99573	21.8992	C17	22.7366	0.589165	0.067766	-0.150956	0.4545	2.48491	0.4229	5	32.9838	0.2075	0	54.72	0.0144575	0.04471
002042	128	2012	2.3979	20.7524	C17	22.8038	0.610883	0.122413	0.0589768	0.3333	2.56495	0.4229	5	32.7203	0.1875	0	60.5	0.045042	0.041329
002042	128	2013	3.17805	24.6152	C17	22.7925	0.580809	0.088566	0.0294719	0.4545	2.63906	0.4247	5	33.3393	0.24	0	65.65	0.017808	0.040023
002042	128	2014	3.17805	24.6152	C17	22.9049	0.608436	-0.017208	0.0132201	0.375	2.70805	0.4247	5.25	30.1865	0.265	0	69.31	0.0420655	0.047994
002042	128	2015	3.3322	26.5768	C17	22.9637	0.601403	0.109398	0.010061	0.3333	2.77259	0.4167	4.25	27.8365	0.3025	0	68.17	0.004471	0.064877
002042	128	2016	3.55535	26.6875	C17	23.1211	0.614956	0.298847	0.0750273	0.3333	2.83321	0.4167	3	27.2995	0.5025	0	70.0989	0	0.089958
002042	128	2017	4.68213	32.4917	C17	23.4978	0.548382	0.425447	-0.0823937	0.3333	2.89037	0.3427	4	29.4962	0.335	0	78.0887	0.007216	0.097637
002042	128	2018	2.56495	30.7213	C17	23.639	0.604951	0.135823	-0.026313	0.4	2.94444	0.3427	5	32.7476	0.4675	0	87.5415	0	0.079548
002042	128	2019	2.70805	30.7213	C17	23.6321	0.635706	0.110393	0.103236	0.3636	2.99573	0.3427	6.25	31.5692	0.4025	0	91.8049	0	0.092163
002042	128	2020	3.4012	25.933	C17	23.5917	0.659869	-0.104183	0.0470385	0.25	3.04452	0.3427	5.75	32.506	0.245	0	98.7357	0.0947695	0.105359
002042	128	2021	3.63759	32.9243	C17	23.7259	0.626164	0.174027	0.035747	0.3333	3.09104	0.3062	5	33.1634	0.355	0	101.302	0.0094315	0.083523
002046	129	2013	3.73767	13.9724	C34	21.4408	0.477958	-0.014764	-0.0142732	0.4286	2.56495	0.4082	3.75	51.8911	0.3175	1	76.49	0.018691	0.110334
002046	129	2014	3.43399	18.1571	C34	21.5519	0.398295	-0.212686	-0.0112751	0.3333	2.63906	0.4107	4.75	48.7035	0.305	1	81.74	0.024443	0.119526
002046	129	2015	3.58352	26.7176	C34	21.5309	0.456492	-0.172114	0.0378813	0.3333	2.70805	0.4107	4.25	48.0034	0.1175	1	79.51	0.153748	0.139764
002046	129	2016	3.61092	27.3212	C34	21.5735	0.414484	0.00602	0.0166402	0.3333	2.77259	0.4325	4	46.4812	0.14	1	82.7598	0.0094645	0.131961
002046	129	2017	3.82864	26.275	C34	22.0425	0.406625	2.49934	0.0373169	0.375	2.83321	0.5667	4	52.2901	0.155	1	89.4785	0.001931	0.109735
002046	129	2018	4.21951	28.3372	C34	22.2448	0.387666	0.382801	-0.0142373	0.3636	2.89037	0.5005	4	54.4618	0.1175	1	97.3882	0	0.041508
002046	129	2019	4.31749	25.3496	C34	22.2531	0.382772	0.009274	0.0152089	0.3636	2.94444	0.5005	4.25	53.2425	0.1275	1	102.086	0	0.19738
002046	129	2020	4.04305	30.1982	C34	22.2787	0.384101	0.129486	0.0803916	0.4	2.99573	0.5005	4	47.7676	0.2	1	101.156	0	0.167066
002046	129	2021	4.11087	33.1959	C34	22.3177	0.387906	0.413042	0.0375658	0.375	3.04452	0.5005	4.75	51.0557	0.2975	1	104.752	0	0.135526
002049	130	2014	5.42495	17.282	C39	21.9732	0.247899	0.181061	0.0725807	0.3333	2.63906	0.4138	3.75	48.8818	0.4775	1	84.36	0	0.050204
002049	130	2015	5.70378	19.998	C39	22.1414	0.28943	0.150229	0.0976001	0.375	2.70805	0.4138	4	51.0424	0.4775	1	82.63	0	0.053668
002049	130	2016	5.68017	24.1324	C39	22.2199	0.266595	0.135044	0.029101	0.4286	2.77259	0.3639	4	50.7803	0.4075	1	95.3279	0	0.044692
002049	130	2017	5.76205	26.9389	C39	22.3733	0.321201	0.289392	0.112201	0.4286	2.83321	0.3639	4	51.4978	0.445	1	100.828	0	0.041492
002049	130	2018	5.61677	26.9389	C39	22.4683	0.336202	0.344065	0.0556482	0.4286	2.89037	0.3639	3.5	50.9263	0.3475	1	108.461	0	0.034534
002049	130	2019	5.81711	26.9389	C39	22.6382	0.382188	0.39537	0.0391852	0.4286	2.94444	0.3639	2.5	52.9332	0.5625	1	109.531	0	0.089114
002049	130	2020	5.8944	27.0697	C39	22.7551	0.34865	-0.046687	0.0547574	0.4286	2.99573	0.3239	3.5	56.021	0.455	1	111.728	0	0.087135
002049	130	2021	5.70711	39.9457	C39	23.1736	0.370969	0.633547	0.102872	0.4286	3.04452	0.3239	3	54.0134	0.47	1	116.052	0	0.078766
002050	131	2015	3.4012	24.0821	C34	22.8076	0.416924	0.057849	0.101888	0.3333	2.70805	0.4276	4	27.0824	0.505	0	131.5	0	0.139764
002050	131	2016	5.35659	24.0821	C34	22.8513	0.361035	0.098751	0.156005	0.3333	2.77259	0.4376	4	28.3894	0.5425	0	129.265	0	0.131961
002050	131	2017	5.64191	28.5887	C34	23.2368	0.358174	0.415416	0.0525368	0.3333	2.83321	0.3718	3.25	31.9117	0.545	0	134.18	0	0.109735
002050	131	2018	5.56452	27.4218	C34	23.3575	0.375541	0.130959	0.0924189	0.3333	2.89037	0.37	3.75	27.9057	0.6025	0	144.827	0	0.041508
002050	131	2019	5.6058	27.4218	C34	23.4172	0.366782	0.041667	0.128475	0.3333	2.94444	0.3243	3.5	29.8303	0.625	0	149.34	0	0.19738
002050	131	2020	5.63479	27.6129	C34	23.5584	0.40392	0.072854	0.12255	0.3333	2.99573	0.2978	3.75	33.2029	0.5	0	132.964	0	0.167066
002050	131	2021	5.63479	32.0893	C34	23.8854	0.523598	0.322959	0.0658688	0.3333	3.04452	0.2944	3.75	31.6583	0.595	0	135.469	0	0.135526
002054	132	2011	3.13549	23.4785	C26	21.4207	0.266738	-0.055167	-0.00812071	0.3333	2.30259	0.2216	4	28.1077	0.11	0	103.37	0	0.019378
002054	132	2012	3.3673	20.7323	C26	21.4718	0.210308	0.064475	0.091735	0.3333	2.3979	0.218	4.75	30.2385	0.07	0	118.7	0	0.015097
002054	132	2013	3.4012	19.9376	C26	21.5369	0.237647	0.070549	0.0595195	0.3333	2.48491	0.218	5.75	29.0341	0.065	0	138.16	0	0.027872
002054	132	2014	2.94444	20.7323	C26	21.6773	0.307856	0.037364	0.0700897	0.3333	2.56495	0.218	6	25.6655	0.1325	0	139.35	0	0.02389
002054	132	2015	3.43399	22.4424	C26	21.6352	0.20925	0.92962	0.0528147	0.3333	2.63906	0.219	5.25	30.4186	0.28	0	133.47	0	0.033968
002054	132	2016	3.55535	22.4424	C26	21.8028	0.306174	0.017447	0.0601995	0.3333	2.70805	0.2193	5.5	25.7644	0.2475	0	130.457	0	0.037165
002054	132	2017	3.63759	28.2467	C26	21.8255	0.335918	0.018075	0.0310014	0.3333	2.77259	0.2193	6	24.2228	0.19	0	132.476	0.042698	0.036831
002054	132	2018	3.63759	29.6348	C26	21.7989	0.306687	-0.323788	0.0801279	0.3333	2.83321	0.2228	5.5	26.5475	0.21	0	148.268	0.031559	0.036201
002054	132	2019	3.49651	29.6348	C26	21.8326	0.308461	-0.053676	0.0586255	0.3333	2.89037	0.2228	5	24.4461	0.2325	0	143.504	0	0.038568
002054	132	2020	3.82864	29.6348	C26	22.1029	0.378015	0.034855	0.0513183	0.3333	2.94444	0.2228	5	25.0538	0.2325	0	123.297	0	0.044079
002054	132	2021	3.89182	41.3942	C26	22.4594	0.472037	0.228194	0.0119819	0.4	2.99573	0.1937	5	27.4242	0.215	0	128.255	0.008008	0.039543
002056	133	2011	3.29584	23.056	C39	22.1411	0.261345	0.173692	0.0592818	0.4286	2.56495	0.5403	4.5	32.5774	0.245	0	105.67	0.022832	0.070356
002056	133	2012	3.58352	23.8205	C38	22.1662	0.364635	-0.173647	0.0786072	0.4286	2.63906	0.56	5	44.2849	0.1675	0	117.9	0.129673	0.082636
002056	133	2013	3.68888	24.1626	C38	22.203	0.324757	0.123085	0.137593	0.4286	2.70805	0.56	4	47.1091	0.1775	0	128.62	0	0.073302
002056	133	2014	3.58352	24.2732	C38	22.2883	0.310448	0.122471	0.144791	0.4286	2.77259	0.5574	4.75	44.7427	0.3325	0	133.82	0	0.079928
002056	133	2015	3.91202	33.6988	C38	22.3602	0.310909	0.078905	0.156636	0.4286	2.83321	0.5015	5	47.9268	0.4125	0	131.5	0	0.076514
002056	133	2016	4.44265	34.3527	C38	22.4861	0.318608	0.190015	0.161072	0.4286	2.89037	0.5015	5	39.7887	0.43	0	129.265	0	0.080676
002056	133	2017	4.07754	34.0107	C38	22.6026	0.302646	0.275915	0.127106	0.4286	2.94444	0.5015	5.75	45.3538	0.35	0	134.18	0	0.095716
002056	133	2018	4.65396	34.6645	C38	22.6397	0.30275	0.079604	0.101335	0.4286	2.99573	0.5002	6	55.2064	0.4025	0	144.827	0	0.092594
002056	133	2019	4.61512	34.8255	C38	22.8633	0.371487	0.011576	0.0874105	0.4286	3.04452	0.5002	7	52.481	0.405	0	149.34	0	0.097589
002056	133	2020	4.85203	36.264	C38	23.0496	0.410142	0.234953	0.116931	0.4286	3.09104	0.5002	7	56.0745	0.4575	0	132.964	0	0.090445
002056	133	2021	4.8752	35.4089	C38	23.3018	0.486352	0.555359	0.0975501	0.4286	3.13549	0.5059	6.5	53.1048	0.4575	0	135.469	0	0.079737
002064	134	2011	2.83321	26.9792	C28	21.4853	0.235281	-0.131293	0.124178	0.375	2.56495	0.3232	4.25	26.6741	0.1325	0	105.67	0.0463555	0.157116
002064	134	2012	3.17805	24.3436	C28	21.6093	0.31687	0.221471	0.0390976	0.3333	2.63906	0.3232	3.5	28.2889	0.1225	0	117.9	0.0036265	0.149118
002064	134	2013	2.94444	23.7702	C28	21.7448	0.330334	0.373487	0.0797485	0.3333	2.70805	0.3232	2.25	27.1361	0.23	0	128.62	0	0.122763
002064	134	2014	2.3979	31.6065	C28	22.2123	0.291169	-0.004596	0.160822	0.3333	2.77259	0.2966	4	29.3256	0.2125	0	133.82	0	0.152266
002064	134	2015	2.3979	33.5681	C28	22.4069	0.377156	0.078688	0.0449893	0.3333	2.83321	0.2966	4.5	31.9435	0.1725	0	131.5	0	0.228854
002064	134	2016	2.07944	35.6604	C28	22.4073	0.440223	0.116539	0.114134	0.3333	2.89037	0.2966	4	30.7565	0.1125	0	129.265	0.127092	0.179053
002064	134	2017	2.07944	37.5717	C28	22.4392	0.388707	0.458984	0.0639319	0.3333	2.94444	0.2966	4	29.5207	0.1925	0	134.18	0	0.252537
002064	134	2018	3.2581	37.5717	C28	22.5047	0.359895	0.068928	0.1454	0.3333	2.99573	0.2966	4	34.2012	0.2	0	144.827	0	0.219672
002064	134	2019	3.43399	34.1716	C28	23.555	0.542589	2.10779	0.167955	0.3333	3.04452	0.5207	4.75	35.6651	0.25	0	149.34	0	0.246944
002064	134	2020	3.66356	35.1273	C28	23.7023	0.411499	0.06809	0.213973	0.3333	3.09104	0.483	5	35.8247	0.2875	0	132.964	0	0.415127
002064	134	2021	3.91202	36.8876	C28	24.0967	0.348446	0.926612	0.21026	0.3333	3.13549	0.4829	5	45.4442	0.42	0	135.469	0	0.385133
002073	135	2011	4.7362	20.672	I64	22.4053	0.454748	0.476558	-0.120803	0.4444	2.48491	0.1936	4	57.2913	0.505	0	74.24	0	0.427831
002073	135	2012	4.84419	20.4305	C35	22.5724	0.502244	-0.269183	0.00819819	0.4444	2.56495	0.195	5.5	51.1919	0.46	0	78.7	0.0050455	0.067469
002073	135	2013	4.99721	20.7726	C35	22.6333	0.509809	0.556776	0.0601967	0.4286	2.63906	0.195	5	57.6468	0.22	0	85.62	0.010272	0.053833
002073	135	2014	4.7185	23.0259	C35	22.7888	0.556509	0.170572	-0.0367319	0.4286	2.70805	0.195	5	51.5573	0.3975	0	88.5	0.0008085	0.048547
002073	135	2015	4.80402	28.3674	C35	22.8103	0.44668	-0.146894	0.00272142	0.4286	2.77259	0.1768	4.25	51.5339	0.225	0	92.3	0	0.054468
002073	135	2016	4.86753	28.3674	C35	22.8325	0.410282	-0.231853	0.00572689	0.4286	2.83321	0.1542	3.5	58.0972	0.1925	0	96.4599	0.151147	0.047547
002073	135	2017	4.95583	28.3674	C35	22.8506	0.421511	0.414324	0.0390949	0.4286	2.89037	0.1553	3.5	54.9465	0.1525	0	99.3806	0.0142975	0.04647
002073	135	2018	4.95583	28.478	C35	22.8965	0.484581	0.009963	0.0159197	0.4286	2.94444	0.1556	4	49.1225	0.15	0	105.199	0.090129	0.054055
002073	135	2019	4.91265	28.478	C35	22.8044	0.445101	0.037805	0.018107	0.4286	2.99573	0.1556	3.5	51.5433	0.1275	0	107.103	0.0119885	0.062775
002073	135	2020	5.19296	34.1917	C35	22.8241	0.446783	0.075622	0.0211063	0.4286	3.04452	0.1556	3.75	55.5087	0.17	0	107.43	0.036168	0.085656
002073	135	2021	5.03695	34.9864	C35	23.109	0.565562	0.769851	0.0232428	0.4286	3.09104	0.1524	3.75	53.0037	0.23	0	110.605	0.028628	0.067035
002074	136	2014	3.63759	17.282	C38	20.9654	0.587327	0.199134	0.044886	0.3636	2.99573	0.1277	3.75	39.244	0.1175	0	101.39	0.0023915	0.079928
002074	136	2015	3.78419	23.6596	C38	22.6274	0.54686	2.10048	0.0775175	0.375	3.04452	0.2478	3.75	41.7807	0.2925	0	100.21	0	0.076514
002074	136	2016	4.02535	24.1324	C38	23.0471	0.612323	0.732995	0.124787	0.4286	3.09104	0.2479	4	43.3576	0.4325	0	102.502	0	0.080676
002074	136	2017	3.85015	24.9673	C38	23.5622	0.517157	0.016849	-0.0058305	0.3333	3.13549	0.2484	4	42.7971	0.425	0	109.694	0	0.095716
002074	136	2018	4.20469	27.4419	C38	23.7479	0.58469	0.059713	-0.0757099	0.3333	3.17805	0.2484	4	44.1064	0.215	0	121.654	0.004099	0.092594
002074	136	2019	4.07754	28.639	C38	23.9489	0.64022	-0.032787	-0.0271427	0.3333	3.21888	0.2484	4.25	45.2937	0.2975	0	125.972	0.027547	0.097589
002074	136	2020	3.73767	43.1647	C38	24.0495	0.602102	0.355993	0.024608	0.3333	3.2581	0.1528	4	41.5383	0.225	0	98.7357	0.027727	0.090445
002074	136	2021	3.82864	49.7837	C38	24.4986	0.55577	0.540113	0.0242634	0.4444	3.29584	0.2647	3	44.8258	0.2675	0	101.302	0.0315635	0.079737
002075	137	2015	3.46574	32.0893	C31	22.6027	0.381069	-0.286254	0.0931596	0.4286	2.83321	0.1988	3	39.4271	0.3325	0	100.21	0	0.098285
002075	137	2016	3.3673	32.0893	C31	22.7824	0.384815	0.031009	0.0396458	0.4286	2.89037	0.2034	2.75	35.3572	0.25	0	102.502	0	0.091886
002075	137	2017	3.43399	34.9562	C31	22.9908	0.363175	0.636592	0.186404	0.4286	2.94444	0.2034	3.25	36.9903	0.2425	0	109.694	0	0.138377
002075	137	2018	3.43399	34.9562	C31	23.1675	0.34638	0.185116	0.222209	0.4286	2.99573	0.2034	4	38.7702	0.1375	0	121.654	0	0.095897
002075	137	2019	3.61092	34.9562	C31	23.1667	0.347229	-0.084138	0.0264071	0.4286	3.04452	0.2664	3.25	41.8002	0.195	0	125.972	0	0.076039
002075	137	2020	4.09434	34.9562	C31	23.3027	0.388451	0.0707	0.145168	0.4286	3.09104	0.2664	3.75	43.6159	0.2275	0	116.782	0	0.053605
002075	137	2021	3.43399	34.1817	C31	23.4573	0.374521	0.281414	0.199463	0.4286	3.13549	0.2664	4	34.827	0.1175	0	119.682	0	0.068117
002078	138	2011	3.09104	25.0176	C22	23.4438	0.701886	0.090244	0.0699146	0.4286	2.48491	0.6751	4.5	44.177	0.26	0	74.24	0	0.104972
002078	138	2012	3.13549	25.2691	C22	23.4428	0.706315	0.187883	0.0914407	0.4286	2.56495	0.6751	5.25	42.9038	0.2775	0	78.7	0	0.113154
002078	138	2013	2.70805	24.3537	C22	23.4889	0.652472	0.046736	0.0903713	0.4286	2.63906	0.7162	6	51.2308	0.29	0	85.62	0	0.105181
002078	138	2014	3.13549	26.275	C22	23.514	0.642497	-0.040129	0.160072	0.4286	2.70805	0.6516	5.25	49.0009	0.3125	0	88.5	0	0.099654
002078	138	2015	2.99573	33.9905	C22	23.7048	0.625026	0.035116	0.0347619	0.4286	2.77259	0.5588	5	47.0639	0.2625	0	92.3	0	0.111367
002078	138	2016	2.89037	33.9905	C22	23.7287	0.587013	0.335365	0.139436	0.4286	2.83321	0.484	5.25	42.3047	0.39	0	96.4599	0	0.108268
002078	138	2017	2.89037	35.4391	C22	23.9835	0.584588	0.307066	0.144563	0.4286	2.89037	0.4734	6	40.9566	0.6025	0	99.3806	0	0.122454
002078	138	2018	3.2581	35.4391	C22	24.1084	0.572256	0.152115	0.151673	0.4286	2.94444	0.4766	6.75	48.3478	0.6	0	105.199	0	0.124719
002078	138	2019	3.09104	37.8735	C22	24.1982	0.544827	0.045677	0.145097	0.4286	2.99573	0.4766	7	45.5136	0.62	0	107.103	0	0.108952
002078	138	2020	3.3673	37.8735	C22	24.3031	0.547247	-0.051578	0.18446	0.4286	3.04452	0.4706	7	39.3428	0.5925	0	107.43	0	0.099662
002078	138	2021	3.55535	37.4912	C22	24.4783	0.559779	0.482105	0.115341	0.4286	3.09104	0.4597	7	37.5118	0.4725	0	110.605	0	0.09242
002079	139	2011	4.66344	26.3454	C39	21.1373	0.19696	0.020633	0.0555835	0.4286	3.09104	0.3699	3.5	51.9436	0.345	0	84.95	0	0.070356
002079	139	2012	5.03044	33.7994	C39	21.1123	0.168997	-0.031844	0.0231542	0.4286	3.13549	0.3699	4	50.1556	0.3925	0	94.6	0.027251	0.064357
002079	139	2013	5.14749	34.6545	C39	21.0992	0.129936	0.012566	-0.0906962	0.4286	3.17805	0.3674	5.75	50.9832	0.355	0	100.03	0	0.054426
002079	139	2014	5.17615	33.6888	C39	21.1175	0.131129	0.125813	0.205189	0.4286	3.21888	0.3482	6	50.7357	0.1925	0	101.39	0.01469	0.050204
002079	139	2015	5.2933	34.5438	C39	21.1218	0.132333	-0.119473	0.0547517	0.3333	3.2581	0.3428	5	51.8906	0.24	0	100.21	0.024825	0.053668
002079	139	2016	5.34233	37.1089	C39	21.2863	0.138774	0.462332	0.0962777	0.4286	3.29584	0.3428	4	49.9985	0.2275	0	102.502	0	0.044692
002079	139	2017	5.31321	37.1089	C39	21.4069	0.179011	0.561979	0.0762424	0.4286	3.3322	0.3428	4.75	52.4382	0.175	0	109.694	0	0.041492
002079	139	2018	5.28827	37.2699	C39	21.4432	0.149229	0.016572	0.0692755	0.4286	3.3673	0.3437	5.25	50.8001	0.1425	0	121.654	0	0.034534
002079	139	2019	5.68017	37.5516	C39	21.5314	0.157423	0.05051	0.085209	0.4286	3.4012	0.3428	6	53.2536	0.35	0	125.972	0	0.089114
002079	139	2020	5.4161	37.5516	C39	21.5879	0.194516	-0.08881	0.0525117	0.4286	3.43399	0.2962	6	51.1769	0.385	0	116.782	0	0.087135
002079	139	2021	5.42495	44.8546	C39	21.8337	0.205219	0.371829	0.0389697	0.4286	3.46574	0.2519	6	48.3173	0.3675	0	119.682	0	0.078766
002080	140	2011	3.2581	22.9957	C30	22.2577	0.481498	-0.016341	0.0189109	0.3333	2.3979	0.5432	5.25	40.0509	0.3825	1	84.95	0.013805	0.10408
002080	140	2012	3.3322	22.543	C30	22.5006	0.547422	0.10737	0.0229619	0.375	2.48491	0.5432	6	37.8125	0.3875	1	94.6	0	0.079244
002080	140	2013	2.94444	22.201	C30	22.594	0.598522	0.228246	0.0389384	0.375	2.56495	0.5432	5.5	37.8138	0.4125	1	100.03	0.012286	0.079666
002080	140	2014	2.77259	18.0163	C30	22.8096	0.659113	0.285029	0.0473754	0.3333	2.63906	0.5432	4	36.8891	0.3825	1	101.39	0.0095335	0.074938
002080	140	2015	2.94444	36.6764	C30	22.8024	0.613958	0.317132	0.102901	0.3333	2.70805	0.5432	3.75	39.5508	0.4425	1	100.21	0	0.131016
002080	140	2016	3.2581	35.9219	C30	23.7474	0.597378	0.539047	0.0525967	0.3333	2.77259	0.6024	3.5	36.468	0.5425	1	102.502	0.0037645	0.113918
002080	140	2017	3.29584	36.1432	C30	23.8341	0.593373	0.144821	0.0343245	0.3333	2.83321	0.6024	4.25	39.3396	0.55	1	109.694	0.003703	0.125441
002080	140	2018	3.55535	37.28	C30	23.9031	0.541719	0.11483	0.0656619	0.3333	2.89037	0.6024	5.75	36.3752	0.4125	1	121.654	0.018484	0.154487
002080	140	2019	3.4012	33.4071	C30	24.1003	0.563553	0.187265	0.101402	0.375	2.94444	0.6024	5.25	36.8063	0.4275	1	125.972	0.002655	0.164174
002080	140	2020	3.63759	36.616	C30	24.2406	0.582932	0.376764	0.0979647	0.4286	2.99573	0.6024	5.5	41.7404	0.495	1	116.782	0	0.16818
002080	140	2021	3.63759	37.6924	C30	24.351	0.585094	0.084684	0.0975938	0.3333	3.04452	0.6024	5	36.3616	0.465	1	119.682	0	0.145361
002082	141	2011	2.77259	20.501	C32	21.0923	0.271192	0.350169	-0.00099349	0.375	2.56495	0.1888	3.25	26.8175	0.1575	0	105.67	0	0.123612
002082	141	2012	2.63906	21.3761	C32	21.1721	0.299452	0.00911	0.129417	0.3333	2.63906	0.1888	3	26.4652	0.135	0	117.9	0	0.135928
002082	141	2013	2.83321	16.447	C32	21.1608	0.233107	0.074129	0.151297	0.3333	2.70805	0.1888	4	29.2269	0.2025	0	128.62	0	0.136304
002082	141	2014	2.77259	20.6317	C32	21.1622	0.164208	-0.028392	0.0904628	0.3333	2.77259	0.1888	4.75	24.6756	0.1325	0	133.82	0	0.12551
002082	141	2015	3.3673	27.8644	C32	21.204	0.167122	0.010523	0.0103649	0.375	2.83321	0.1888	5	27.9532	0.1425	0	131.5	0	0.158656
002082	141	2016	2.48491	26.104	C32	21.2291	0.15789	-0.20642	0.187354	0.375	2.89037	0.0944	5	25.5826	0.155	0	129.265	0	0.145911
002082	141	2017	2.70805	24.8365	C32	21.4652	0.236462	0.593675	-0.0083829	0.3333	2.94444	0.1888	4.5	23.3751	0.1075	0	134.18	0	0.147901
002082	141	2018	2.77259	26.5265	C32	21.769	0.394242	-0.020508	0.0475839	0.3333	2.99573	0.1888	4	23.8085	0.1025	0	144.827	0	0.097907
002082	141	2019	3.4012	28.2869	C32	22.0584	0.496967	0.101818	-0.0654364	0.3333	3.04452	0.1888	4	23.8035	0.135	0	149.34	0	0.123932
002082	141	2020	3.66356	29.3331	C32	22.4571	0.495238	-0.132514	0.0266686	0.3333	3.09104	0.3146	4	23.7778	0.1075	0	132.964	0	0.098525
002082	141	2021	3.63759	30.4698	C27	22.1983	0.372124	-0.859099	0.00505223	0.3333	3.13549	0.3146	1.5	22.8619	0.09	0	135.469	0.017967	0.03428
002083	142	2011	1.60944	15.7228	C17	22.7241	0.614006	0.085097	0.0628669	0.3333	2.30259	0.2142	3.25	28.776	0.1425	0	74.24	0.06929	0.04471
002083	142	2012	2.56495	14.9583	C17	22.6586	0.593824	-0.030618	0.112477	0.3333	2.3979	0.2342	4.5	26.4415	0.185	0	78.7	0.0541	0.041329
002083	142	2013	2.3979	14.9583	C17	22.6608	0.598033	-0.006108	0.142459	0.3333	2.48491	0.2421	4	27.2341	0.2325	0	85.62	0.031089	0.040023
002083	142	2014	2.48491	19.1429	C17	22.7738	0.643289	0.01816	0.0183419	0.3333	2.56495	0.2465	4	24.6632	0.2675	0	88.5	0.0541175	0.047994
002083	142	2015	2.77259	26.5969	C17	22.7596	0.609528	-0.07508	0.115949	0.3333	2.63906	0.2542	4.75	25.9287	0.5	0	92.3	0	0.064877
002083	142	2016	2.77259	26.9591	C17	22.6868	0.552236	0.0457	0.163682	0.3333	2.70805	0.2742	4.25	23.6118	0.6475	0	96.4599	0	0.089958
002083	142	2017	2.48491	26.9591	C17	22.726	0.550772	0.102103	0.116343	0.3333	2.77259	0.2766	4.25	27.0876	0.725	0	99.3806	0	0.097637
002083	142	2018	2.48491	26.5969	C17	22.8579	0.595965	0.069035	0.0615397	0.3333	2.83321	0.2766	5	25.2961	0.5525	0	105.199	0	0.079548
002083	142	2019	3.09104	26.788	C17	23.0331	0.623708	-0.032518	0.0589967	0.3333	2.89037	0.2368	3.75	35.9942	0.515	0	107.103	0	0.092163
002083	142	2020	3.63759	26.788	C17	22.9088	0.588382	-0.11126	0.100313	0.375	2.94444	0.1872	3.5	33.0097	0.235	1	107.43	0.0198015	0.105359
002083	142	2021	3.43399	27.5827	C17	22.7692	0.509348	0.163604	0.0723839	0.3333	2.99573	0.1872	2.75	33.3917	0.245	1	110.605	0.009523	0.083523
002084	143	2011	4.02535	30.1278	C33	21.1965	0.510379	-0.106894	0.0652804	0.3333	2.19722	0.2884	5.25	47.9818	0.2375	0	103.37	0.073827	0.216372
002084	143	2012	3.73767	30.3088	C33	21.2363	0.527378	0.109841	0.0466069	0.3333	2.30259	0.2884	5.25	45.9894	0.24	0	118.7	0.005131	0.209934
002084	143	2013	3.61092	29.2727	C33	21.2247	0.516698	0.014678	0.0665548	0.3333	2.3979	0.2884	4.5	47.8133	0.3175	0	138.16	0.002217	0.19303
002084	143	2014	4.70953	34.7148	C33	21.2454	0.509862	-0.015336	0.0914466	0.3333	2.48491	0.2884	3.25	48.9188	0.35	0	139.35	0	0.207235
002084	143	2015	4.75359	33.8397	C33	21.3329	0.376709	0.039356	0.100043	0.3333	2.56495	0.3007	4.5	55.4549	0.3875	0	133.47	0.001796	0.247743
002084	143	2016	5.09375	33.8397	C33	21.3486	0.331693	0.041782	0.110651	0.375	2.63906	0.3007	4.25	52.557	0.3875	0	130.457	0	0.178272
002084	143	2017	5.0814	34.1817	C33	21.6162	0.31334	0.159013	0.0746678	0.375	2.70805	0.2709	4.75	62.6189	0.27	0	132.476	0	0.218189
002084	143	2018	5.46806	34.1817	C33	21.7782	0.420893	0.074396	0.021979	0.3333	2.77259	0.2709	4.75	54.7917	0.38	0	148.268	0.028519	0.245474
002084	143	2019	5.27811	34.1817	C33	21.8293	0.432317	0.154956	0.0410763	0.3333	2.83321	0.2709	5	55.2653	0.45	0	143.504	0	0.185991
002084	143	2020	5.55683	34.1817	C33	22.1098	0.488935	0.299922	0.0231895	0.3333	2.89037	0.2721	5	60.2384	0.5275	0	123.297	0	0.159298
002084	143	2021	5.54518	40.5291	C33	22.2539	0.561557	0.235203	0.0240647	0.3333	2.94444	0.2731	5.25	53.0993	0.53	0	128.255	0.0362175	0.186708
002085	144	2014	2.94444	15.0689	C36	22.3451	0.524391	0.215886	0.166427	0.3333	2.63906	0.5338	3.25	27.4428	0.4425	0	133.82	0	0.254895
002085	144	2015	2.94444	25.8928	C36	22.9033	0.467554	0.532232	0.137937	0.3333	2.70805	0.4569	3.75	26.7704	0.5	0	131.5	0	0.337804
002085	144	2016	3.17805	25.8928	C36	22.952	0.380349	0.118455	0.144631	0.3333	2.77259	0.4569	3	33.6124	0.6275	0	129.265	0	0.330877
002085	144	2017	4.04305	26.2348	C36	23.0308	0.349837	0.072899	0.0964812	0.3333	2.83321	0.4569	2.5	36.4218	0.4275	0	134.18	0	0.314477
002085	144	2018	3.93183	31.1035	C36	23.318	0.489346	0.081343	0.0982945	0.3333	2.89037	0.4618	2.25	34.8154	0.4625	0	144.827	0	0.303914
002085	144	2019	4.09434	31.1035	C36	23.3615	0.52385	-0.019749	0.0973914	0.3333	2.94444	0.4618	2.5	35.2878	0.4525	0	149.34	0	0.262582
002085	144	2020	4.00733	35.1775	C36	23.4942	0.529911	-0.008205	0.108668	0.3333	2.99573	0.3337	1.75	34.7888	0.445	0	132.964	0	0.245581
002085	144	2021	4.06044	40.8108	C36	23.5199	0.557458	0.162334	0.0498463	0.3333	3.04452	0.3337	1.5	33.2254	0.5125	0	135.469	0	0.227262
002092	145	2011	3.80666	28.4277	C26	23.4496	0.5037	0.745211	0.107078	0.3846	2.3979	0.1672	4.25	27.1892	0.2925	1	76.47	0	0.019378
002092	145	2012	3.43399	28.4881	C26	23.8104	0.672705	-0.001338	0.0269595	0.3846	2.48491	0.1672	4.25	28.7205	0.47	1	91	0.025865	0.015097
002092	145	2013	3.78419	27.291	C26	23.9423	0.654088	0.693525	0.127893	0.3846	2.56495	0.2449	4.75	33.4781	0.2425	1	94.24	0.0274735	0.027872
002092	145	2014	3.91202	27.291	C26	24.18	0.677649	-0.072133	0.0810992	0.3846	2.63906	0.2449	5.25	34.4486	0.2175	1	90.38	0.0212105	0.02389
002092	145	2015	3.95124	28.2869	C26	24.3349	0.676864	0.365596	0.0186213	0.4167	2.70805	0.2449	5.25	34.6213	0.25	1	85.96	0.0246125	0.033968
002092	145	2016	4.02535	28.9106	C26	24.5663	0.642542	0.530631	0.0412033	0.4167	2.77259	0.2108	5.75	42.2608	0.3	1	88.9066	0	0.037165
002092	145	2017	3.78419	33.9302	C26	24.7419	0.655794	0.757489	0.0674732	0.3846	2.83321	0.1939	5.5	38.1396	0.3275	1	92.1316	0	0.036831
002092	145	2018	4.17439	31.1538	C26	24.7945	0.663165	0.710285	0.109035	0.3846	2.89037	0.1935	4.25	43.9843	0.3075	1	108.727	0	0.036201
002092	145	2019	4.04305	32.0089	C26	24.8195	0.639165	0.183662	0.136462	0.4167	2.94444	0.1935	5	40.1868	0.2625	1	108.789	0	0.038568
002092	145	2020	4.17439	32.3509	C26	24.881	0.666006	0.012959	0.110397	0.3846	2.99573	0.1935	5	40.193	0.33	1	110.109	0.0317815	0.044079
002092	145	2021	4.30407	36.787	C26	25.0148	0.572168	-0.25813	0.0610038	0.3846	3.04452	0.1946	5	42.8508	0.465	1	114.539	0.0028735	0.039543
002094	146	2011	3.21888	12.4635	C41	20.7245	0.49971	0.367341	0.0488377	0.4286	2.70805	0.2703	3.75	26.6699	0.1075	0	74.24	0	0.247547
002094	146	2012	3.04452	16.447	C26	20.8348	0.505752	0.303161	0.118085	0.4286	2.77259	0.2703	3.5	28.6734	0.1125	0	78.7	0	0.015097
002094	146	2013	2.3979	17.8352	C26	20.8258	0.455394	0.020299	0.074273	0.4286	2.83321	0.2703	3	28.057	0.1525	0	85.62	0	0.027872
002094	146	2014	2.63906	17.8352	C26	20.9283	0.484528	-0.158522	0.0461201	0.4286	2.89037	0.2703	3	27.5144	0.2925	0	88.5	0	0.02389
002094	146	2015	3.04452	24.9673	C26	21.3745	0.580814	0.207091	0.0992826	0.4286	2.94444	0.2703	3	26.9372	0.355	0	92.3	0	0.033968
002094	146	2016	3.71357	24.9673	C26	21.7825	0.332997	0.6054	-0.0215425	0.4286	2.99573	0.2306	3	27.2717	0.33	0	96.4599	0	0.037165
002094	146	2017	4.43082	25.3294	C26	22.2623	0.38494	0.97239	0.00961042	0.4286	3.04452	0.2216	3	35.8113	0.2975	0	99.3806	0	0.036831
002094	146	2018	4.77068	25.3294	C26	22.501	0.429673	0.166696	-0.0200801	0.4286	3.09104	0.2136	3.75	35.1879	0.2825	0	105.199	0.03329	0.036201
002094	146	2019	4.7362	25.3294	C26	22.4372	0.388867	0.003462	0.0207747	0.4286	3.13549	0.2141	4	36.3054	0.2625	0	107.103	0	0.038568
002094	146	2020	4.46591	25.3093	C26	22.293	0.423879	-0.26909	-0.036625	0.4286	3.17805	0.2141	3	40.0539	0.1825	0	107.43	0.211552	0.044079
002094	146	2021	4.44265	31.5361	C26	22.2426	0.464195	-0.212077	-0.0901034	0.4286	3.21888	0.2141	1.5	36.3318	0.0875	0	110.605	0.0572615	0.039543
002098	147	2011	2.83321	15.1997	C41	21.0223	0.503066	0.025834	0.0418978	0.3333	2.99573	0.3582	4.75	28.667	0.3	0	96.21	0	0.247547
002098	147	2012	2.48491	21.3962	C41	21.004	0.549139	-0.100318	0.130456	0.3333	3.04452	0.3582	4.5	26.6443	0.2725	0	108.8	0.039508	0.287228
002098	147	2013	2.56495	17.3725	C41	20.9992	0.513551	0.077955	0.11592	0.3333	3.09104	0.3582	4.25	34.6468	0.25	0	114.02	0.034744	0.250483
002098	147	2014	3.09104	17.3725	C41	21.0434	0.501184	0.042962	0.111786	0.3333	3.13549	0.3582	5.25	31.2	0.2875	0	112.37	0.008032	0.28073
002098	147	2015	3.13549	17.9861	C41	21.1132	0.294807	-0.007675	0.11877	0.3333	3.17805	0.3219	5	32.5561	0.38	0	108.2	0.0354165	0.270624
002098	147	2016	2.77259	17.7548	C41	21.103	0.227111	0.128698	0.111409	0.3333	3.21888	0.25	5.5	31.1033	0.265	0	107.358	0	0.210675
002098	147	2017	5.1299	26.8886	C41	21.8819	0.563246	0.582235	0.0322973	0.3333	3.2581	0.25	4.75	41.378	0.2775	0	109.82	0.0364675	0.367723
002098	147	2018	5.35186	29.7556	C41	21.4872	0.679305	0.221837	0.18188	0.3333	3.29584	0.25	4	39.805	0.0175	0	115.542	0.566814	0.445508
002098	147	2019	5.35659	29.7556	C41	21.4391	0.647407	-0.155488	0.142525	0.375	3.3322	0.25	3.25	42.805	0.05	0	118.81	0.0376055	0.663547
002098	147	2020	5.11199	29.7556	C41	21.5164	0.589501	-0.17155	0.117931	0.3333	3.3673	0.25	3.5	43.6261	0.0525	0	114.089	0	0.615286
002098	147	2021	4.76217	36.777	C41	21.472	0.51305	0.42255	0.0576256	0.3333	3.4012	0.25	3	39.1909	0.0475	0	115.22	0.0060355	0.588942
002099	148	2017	2.77259	26.5969	C27	22.7337	0.311362	-0.051334	0.0137508	0.3333	2.63906	0.3552	3	23.7333	0.2425	0	134.18	0.015995	0.028249
002099	148	2018	2.63906	26.2046	C27	22.6742	0.233793	0.177436	0.112496	0.3333	2.70805	0.3558	2.5	24.0173	0.1925	0	144.827	0	0.029647
002099	148	2019	2.70805	29.2526	C27	22.6324	0.151579	0.081955	0.0907635	0.3333	2.77259	0.3422	2.25	23.9695	0.305	0	149.34	0	0.035132
002099	148	2020	3.04452	29.7556	C27	22.6944	0.184786	-0.159796	0.0743699	0.375	2.83321	0.3422	2.75	25.9345	0.305	0	132.964	0.0135455	0.036148
002099	148	2021	3.09104	36.3444	C27	22.8052	0.237698	0.005439	0.0127633	0.375	2.89037	0.3237	2.5	22.238	0.29	0	135.469	0.058726	0.03428
002102	149	2011	4.27667	23.1365	C30	21.2611	0.726185	-0.03289	-0.0767114	0.3333	2.30259	0.1554	5	26.8596	0.1875	0	96.21	0.023912	0.10408
002102	149	2013	3.93183	26.3857	C30	21.4232	0.660846	1.6829	0.0248569	0.3333	2.48491	0.1554	2.5	29.2599	0.145	0	114.02	0.011884	0.079666
002102	149	2014	3.7612	26.8585	C30	22.219	0.538907	0.003627	-0.0375347	0.3333	2.56495	0.1502	3.75	31.3047	0.19	0	112.37	0.03668	0.074938
002102	149	2015	3.09104	36.2539	C30	22.3067	0.402882	-0.29761	0.0139514	0.3333	2.63906	0.1387	4.75	29.4414	0.1325	0	108.2	0	0.131016
002102	149	2016	4.86753	36.2539	C27	22.6861	0.355812	-0.32595	0.00220648	0.3333	2.70805	0.1296	4.5	33.745	0.1475	0	107.358	0.0235915	0.030172
002102	149	2017	4.86753	36.2539	C27	22.8287	0.349472	9.97362	0.0405371	0.3333	2.77259	0.1235	2.25	38.5682	0.115	0	109.82	0.031185	0.028249
002106	150	2011	3.4012	27.7739	C39	21.7492	0.116143	0.078695	0.211604	0.3333	2.48491	0.2247	4.75	46.6376	0.4075	1	103.37	0	0.070356
002106	150	2012	3.4012	28.3674	C39	21.7459	0.0951872	-0.02143	0.0442999	0.3333	2.56495	0.2247	5	46.2613	0.2725	1	118.7	0	0.064357
002106	150	2013	3.52636	24.6957	C39	22.3702	0.196086	0.653462	0.0809058	0.3333	2.63906	0.2084	5.25	47.5878	0.4	1	138.16	0.0176085	0.054426
002106	150	2014	3.98898	20.6015	C39	22.3643	0.202393	0.171179	-0.0254454	0.3333	2.70805	0.2084	4.25	46.4985	0.125	1	139.35	0.05005	0.050204
002106	150	2015	3.73767	27.5626	C39	22.1775	0.183904	0.034366	0.0239003	0.3333	2.77259	0.2084	4.75	43.895	0.085	1	133.47	0.257319	0.053668
002106	150	2016	3.89182	26.7076	C39	22.2595	0.199965	0.383746	0.0350979	0.3333	2.83321	0.2084	4.75	46.0229	0.1675	1	130.457	0	0.044692
002106	150	2017	3.63759	28.4579	C39	22.2648	0.18813	0.189458	0.0754984	0.3333	2.89037	0.2084	4	41.7723	0.14	1	132.476	0	0.041492
002106	150	2018	3.71357	28.4579	C39	22.3012	0.206671	0.106968	0.0502952	0.3333	2.94444	0.2084	4	45.453	0.13	1	148.268	0	0.034534
002106	150	2019	4.12713	30.3692	C39	22.3959	0.238237	0.087428	0.115686	0.3333	2.99573	0.2084	4	51.6412	0.1425	1	143.504	0	0.089114
002106	150	2020	4.36945	29.7857	C39	22.5475	0.286713	0.405933	0.0389132	0.3333	3.04452	0.2084	4	50.242	0.37	1	123.297	0	0.087135
002106	150	2021	4.57471	34.8054	C39	22.6	0.283384	0.137861	0.0978148	0.3333	3.09104	0.2084	4.75	46.7659	0.355	1	128.255	0	0.078766
002110	151	2011	3.49651	23.4986	C31	22.9229	0.672046	0.206625	0.0571757	0.4286	2.3979	0.738	3.25	27.2994	0.1625	1	96.21	0	0.073587
002110	151	2012	3.13549	28.6189	C31	22.8926	0.687201	-0.051876	-0.0020052	0.4286	2.48491	0.738	4.5	28.7373	0.195	1	108.8	0.030678	0.067374
002110	151	2013	3.29584	29.5745	C31	22.8754	0.69808	0.055625	0.0596102	0.4286	2.56495	0.7288	4	27.576	0.225	1	114.02	0	0.080358
002110	151	2014	3.43399	28.6189	C31	22.8073	0.677343	-0.06613	0.170102	0.4286	2.63906	0.6889	3.75	24.9516	0.31	1	112.37	0	0.082768
002110	151	2015	3.61092	29.2626	C31	22.6868	0.76853	-0.304088	0.0581286	0.4286	2.70805	0.6889	4.75	35.2671	0.1425	1	108.2	0.15831	0.098285
002110	151	2016	3.91202	29.2626	C31	23.255	0.419669	0.125657	0.0793525	0.4286	2.77259	0.5342	4.25	30.9417	0.195	1	107.358	0	0.091886
002110	151	2017	4.40672	38.0143	C31	23.4802	0.30094	0.590922	0.190406	0.4286	2.83321	0.5342	5	36.5051	0.1575	1	109.82	0	0.138377
002110	151	2018	4.57471	37.6019	C31	24.0632	0.347514	0.613862	0.248682	0.4286	2.89037	0.5502	4.75	42.9569	0.35	1	115.542	0	0.095897
002110	151	2019	4.26268	37.28	C31	24.1167	0.368627	0.255547	0.0702681	0.375	2.94444	0.5418	4.75	47.1284	0.375	1	118.81	0	0.076039
002110	151	2020	4.61512	37.28	C31	24.4914	0.52713	0.068665	0.112144	0.375	2.99573	0.5636	5	48	0.3475	1	114.089	0	0.053605
002110	151	2021	4.68213	37.9439	C31	24.5514	0.493259	0.290248	0.0213451	0.3333	3.04452	0.5655	5.75	45.3238	0.3325	1	115.22	0	0.068117
002121	152	2011	5.33754	27.3816	C39	21.676	0.537601	0.206487	-0.144479	0.3333	2.48491	0.4217	6	53.1708	0.1825	0	103.37	0.022179	0.070356
002121	152	2012	5.39363	23.7803	C40	21.7439	0.536565	0.251556	0.116068	0.3636	2.56495	0.4217	6	49.1251	0.135	0	118.7	0.013043	0.152323
002121	152	2013	5.66296	21.527	C40	21.8067	0.541021	0.003426	0.0234966	0.3333	2.63906	0.4242	5.25	49.2058	0.1625	0	138.16	0.0083465	0.156612
002121	152	2014	5.81711	20.4808	C40	22.2655	0.684244	0.387443	0.0389365	0.3333	2.70805	0.4212	5	53.2061	0.36	0	139.35	0	0.163094
002121	152	2015	5.72685	25.4099	C40	23.0567	0.763836	0.15697	-0.0288971	0.3333	2.77259	0.4102	5	47.4518	0.495	0	133.47	0.020402	0.307649
002121	152	2016	5.826	32.0692	C40	23.2266	0.771515	0.398192	-0.00536957	0.3333	2.83321	0.4095	4.75	47.7699	0.3225	0	130.457	0	0.298312
002121	152	2017	5.84064	35.6403	C40	23.4573	0.68176	0.383984	0.0131255	0.3333	2.89037	0.4314	4.25	55.4196	0.4	0	132.476	0.004662	0.220255
002121	152	2018	5.86079	35.6403	C40	23.3196	0.727562	-0.133615	0.0297523	0.3333	2.94444	0.3235	5	51.4344	0.2425	0	148.268	0.165879	0.195564
002121	152	2019	5.87774	31.2946	C40	23.0372	0.89373	-0.1572	0.00545148	0.3333	2.99573	0.2426	2.75	50.7284	0.0425	0	143.504	0.420396	0.193886
002121	152	2021	5.29832	34.5036	C40	22.8372	0.882514	-0.041689	0.0297507	0.3333	3.09104	0.2426	2.75	48.4332	0.0775	1	128.255	0.218393	0.140207
002122	153	2011	3.78419	22.5329	C34	22.6895	0.300827	-0.135121	0.0394916	0.3333	2.30259	0.4286	5	29.5207	0.5275	0	105.67	0	0.041026
002122	153	2012	3.97029	21.7383	C34	22.7051	0.298933	-0.1919	0.035315	0.3333	2.3979	0.4286	5	27.4796	0.465	0	117.9	0	0.112706
002122	153	2013	3.97029	19.485	C34	22.7463	0.341421	-0.188662	0.0200995	0.3333	2.48491	0.4286	5	35.633	0.1275	0	128.62	0.0430045	0.110334
002122	153	2014	3.63759	21.7383	C34	22.7376	0.336168	0.070937	0.0178659	0.3333	2.56495	0.4286	4.25	35.998	0.095	0	133.82	0.0262015	0.119526
002122	153	2015	4.2485	26.1241	C34	22.7455	0.339487	-0.035434	0.0280346	0.3333	2.63906	0.4286	5	43.6237	0.115	0	131.5	0.0167975	0.139764
002122	153	2016	4.69135	24.4744	C34	22.6176	0.296187	0.028387	0.134644	0.3333	2.70805	0.2997	4.25	44.4265	0.135	0	129.265	0.083451	0.131961
002122	153	2017	5.04343	24.4744	C34	22.8753	0.529779	0.175708	0.00936988	0.3333	2.77259	0.2997	3.5	55.6364	0.4325	0	134.18	0.009925	0.109735
002129	154	2011	5.2933	15.6825	C39	22.5976	0.707709	0.948593	-0.028398	0.3636	2.56495	0.4544	3.75	48.5956	0.17	1	95.12	0	0.070356
002129	154	2012	6.48464	16.8092	C39	22.9918	0.624017	-0.005549	-0.0410671	0.3636	2.63906	0.4115	4	40.2623	0.0925	1	97.8	0.0555795	0.064357
002129	154	2013	5.92426	16.8092	C39	23.0895	0.659607	0.469459	0.0285909	0.3636	2.70805	0.4115	4	40.7631	0.18	1	89.88	0.008791	0.054426
002129	154	2014	5.92426	16.8092	C38	23.3739	0.526772	0.279512	0.016899	0.4	2.77259	0.3371	4	39.7942	0.2425	1	89.12	0.038397	0.079928
002129	154	2015	5.96358	19.0323	C38	23.7717	0.510931	0.056585	0.0377315	0.4444	2.83321	0.2795	4.25	38.6959	0.275	1	88.54	0.0322485	0.076514
002129	154	2016	6.00389	19.9578	C38	23.8585	0.536624	0.346532	0.035625	0.4	2.89037	0.2834	4.75	40.6629	0.2725	1	96.0082	0.02572	0.080676
002129	154	2017	6.15486	25.7318	C38	24.1575	0.580773	0.421747	0.0339201	0.3636	2.94444	0.2834	5	45.2309	0.31	1	101.495	0.0206965	0.095716
002129	154	2018	6.22059	27.6129	C38	24.4774	0.631734	0.426322	0.0399957	0.4444	2.99573	0.2755	5.75	43.9932	0.3625	1	105.7	0.0094245	0.092594
002129	154	2019	6.23441	27.6129	C38	24.6175	0.581654	0.227633	0.0510393	0.4444	3.04452	0.2755	5.5	48.2937	0.495	1	109.149	0	0.097589
002129	154	2020	6.38856	49.2103	C38	24.796	0.521772	0.12849	0.0486863	0.3333	3.09104	0.253	5.25	45.9371	0.4925	1	123.396	0	0.090445
002129	154	2021	5.92959	45.8002	C38	25.0797	0.465631	1.15696	0.0549074	0.3333	3.13549	0.2555	5.5	45.4714	0.6025	1	127.101	0	0.079737
002130	155	2011	2.94444	22.4022	C41	20.9316	0.276896	0.243941	0.0217397	0.5	2.63906	0.5125	5	28.9147	0.1675	0	103.37	0	0.247547
002130	155	2012	3.04452	20.5513	C39	21.3238	0.453378	0.029282	0.0182526	0.4286	2.70805	0.508	4.25	35.5917	0.36	0	118.7	0	0.064357
002130	155	2013	3.2581	20.5513	C39	21.3535	0.441284	0.997691	0.061511	0.4286	2.77259	0.5094	4	36.2902	0.3275	0	138.16	0	0.054426
002130	155	2014	3.21888	20.5513	C39	21.7011	0.5491	0.222682	0.00990635	0.4286	2.83321	0.4201	4	41.5733	0.37	0	139.35	0	0.050204
002130	155	2015	3.73767	26.1443	C39	22.0242	0.535474	-0.004766	0.0138143	0.4286	2.89037	0.3201	4	43.7294	0.1125	0	133.47	0	0.053668
002130	155	2016	3.78419	27.3011	C39	22.4023	0.505921	0.14921	0.00886717	0.4286	2.94444	0.2464	4	43.5574	0.1075	0	130.457	0.037638	0.044692
002130	155	2017	4.30407	27.7135	C39	22.5527	0.552854	0.384426	0.0240117	0.4286	2.99573	0.2747	4.75	49.9694	0.24	0	132.476	0.0110895	0.041492
002130	155	2018	4.75359	27.7135	C39	22.5838	0.563901	0.36646	0.0880165	0.4286	3.04452	0.2748	4.5	48.4595	0.11	0	148.268	0.0282345	0.034534
002130	155	2019	4.54329	27.7135	C39	22.586	0.517188	0.128526	0.0975329	0.4286	3.09104	0.1506	4	47.9319	0.075	0	143.504	0	0.089114
002130	155	2020	4.30407	26.3253	C39	22.6535	0.485162	0.029334	0.111407	0.3333	3.13549	0.1506	4.25	50.5971	0.1875	0	123.297	0	0.087135
002130	155	2021	4.55388	33.0148	C39	22.7723	0.466882	0.320353	0.0786826	0.3333	3.17805	0.1108	4	48.7145	0.28	0	128.255	0	0.078766
002144	156	2011	3.17805	14.8878	C17	21.1002	0.243966	0.43548	-0.00653823	0.3333	2.70805	0.2495	5	28.8191	0.14	0	105.67	0	0.04471
002144	156	2012	3.82864	21.8489	C17	21.1516	0.181328	0.069642	0.0628211	0.3333	2.77259	0.2495	5	26.4778	0.155	0	117.9	0	0.041329
002144	156	2013	3.55535	21.8489	C17	21.5023	0.146251	-0.068146	0.0369595	0.3333	2.83321	0.2136	5.25	27.1921	0.1025	0	128.62	0.0035935	0.040023
002144	156	2014	3.13549	21.8489	C17	21.5078	0.215098	-0.069566	0.0542786	0.3333	2.89037	0.2136	4.75	27.78	0.19	0	133.82	0	0.047994
002144	156	2015	3.04452	32.9444	C17	21.4514	0.176711	-0.033876	0.0194983	0.3333	2.94444	0.2136	5	25.9118	0.195	0	131.5	0	0.064877
002144	156	2016	2.94444	32.5923	C17	21.4434	0.173494	0.081731	0.0676315	0.3333	2.99573	0.2136	4.25	23.584	0.24	0	129.265	0	0.089958
002144	156	2017	2.63906	32.5923	C17	21.4291	0.16658	0.114207	0.0730078	0.3333	3.04452	0.2136	4.75	25.3026	0.2375	0	134.18	0.0048225	0.097637
002144	156	2018	2.3979	32.5923	C17	21.3877	0.141832	0.005844	0.0186648	0.3333	3.09104	0.22	5	23.6968	0.26	0	144.827	0	0.079548
002144	156	2019	2.63906	32.5923	C17	21.3876	0.11189	-0.149021	0.0642151	0.3333	3.13549	0.22	5	23.7115	0.27	0	149.34	0	0.092163
002144	156	2020	2.83321	32.5923	C17	21.39	0.0925699	-0.150266	0.0453293	0.3333	3.17805	0.22	5	25.6554	0.1825	0	132.964	0.0016205	0.105359
002144	156	2021	3.09104	33.387	C17	21.4586	0.107113	0.301855	0.0517746	0.3333	3.21888	0.2336	5	21.8925	0.17	0	135.469	0.016577	0.083523
002152	157	2011	4.15888	13.5097	C35	21.9404	0.271372	0.21184	0.147497	0.375	2.56495	0.477	3	51.841	0.53	1	103.37	0	0.075297
002152	157	2012	4.47734	16.4973	C34	22.1147	0.255358	0.037781	0.213136	0.375	2.63906	0.477	4.75	51.2251	0.51	1	118.7	0	0.112706
002152	157	2013	4.60517	16.6482	C34	22.3437	0.283765	0.16025	0.141497	0.375	2.70805	0.477	4.25	60.5224	0.4775	1	138.16	0	0.110334
002152	157	2014	4.66344	16.6482	C34	22.617	0.348761	0.252798	0.166855	0.375	2.77259	0.477	4.5	54.8322	0.5225	1	139.35	0	0.119526
002152	157	2015	4.39445	28.5283	C34	22.7645	0.381416	0.260487	0.111371	0.3333	2.83321	0.477	4	55.1489	0.5275	1	133.47	0	0.139764
002152	157	2016	4.85203	28.5283	C34	23.2004	0.255045	0.113445	0.0933806	0.375	2.89037	0.5252	4.75	54.8327	0.545	1	130.457	0	0.131961
002152	157	2017	5.69709	27.7537	C34	23.2642	0.252693	-0.009059	0.0529855	0.3333	2.94444	0.5252	4.25	61.3871	0.5325	1	132.476	0	0.109735
002152	157	2018	6.43133	27.7537	C34	23.3215	0.292452	0.245326	0.0719433	0.3333	2.99573	0.5252	4	67.5788	0.4775	1	148.268	0	0.041508
002152	157	2019	6.47697	27.7537	C34	23.3756	0.301373	0.190014	0.065457	0.3333	3.04452	0.5296	4	65.5667	0.4775	1	143.504	0	0.19738
002152	157	2020	6.49072	27.7537	C34	23.4775	0.303278	-0.013161	0.0777573	0.3333	3.09104	0.5296	4	68.6108	0.515	1	123.297	0	0.167066
002152	157	2021	6.46925	28.7194	C34	23.5584	0.295325	0.057882	0.0934064	0.3333	3.13549	0.5001	4	61.1601	0.47	1	128.255	0	0.135526
002154	158	2011	3.55535	14.1837	C18	22.1309	0.465023	0.61228	-0.00173908	0.3333	2.3979	0.3529	4.75	26.6457	0.41	0	105.67	0	0.197035
002154	158	2012	3.66356	19.2938	C18	22.2855	0.447504	0.1113	0.09996	0.3333	2.48491	0.349	5	26.2702	0.4475	0	117.9	0	0.175122
002154	158	2013	4.09434	18.3684	C18	22.2464	0.427594	-0.104576	-0.00970876	0.4286	2.56495	0.3567	5.25	38.4003	0.3875	0	128.62	0.026413	0.167897
002154	158	2014	4.34381	16.3364	C18	22.1932	0.373062	0.127198	0.08797	0.4286	2.63906	0.103	4.5	39.0802	0.325	0	133.82	0.024806	0.144035
002154	158	2015	4.26268	18.1772	C18	22.2348	0.383003	-0.014528	0.0678444	0.4286	2.70805	0.1053	3.25	42.9344	0.3475	0	131.5	0.026049	0.153432
002154	158	2016	4.20469	18.811	C18	22.1492	0.423662	-0.104075	0.0667115	0.4286	2.77259	0.1076	3	41.9965	0.1475	0	129.265	0.197845	0.140956
002154	158	2017	4.31749	26.8484	C18	22.1716	0.406285	0.29525	0.106074	0.4286	2.83321	0.0998	3.5	41.3686	0.125	0	134.18	0.0193685	0.137933
002154	158	2018	4.18965	26.8484	C18	22.1574	0.334682	0.195451	0.0829951	0.5	2.89037	0.1095	5.5	43.0118	0.185	0	144.827	0.014736	0.108555
002154	158	2019	4.40672	28.478	C18	22.2088	0.345359	0.05242	0.0896329	0.4286	2.94444	0.1524	6.5	36.5182	0.195	0	149.34	0	0.08577
002154	158	2020	4.54329	29.5544	C18	22.304	0.316201	0.157404	0.147981	0.4286	2.99573	0.1524	5.25	43.4726	0.295	0	132.964	0	0.087907
002154	158	2021	4.45435	31.0733	C18	22.5344	0.30264	0.175228	0.101258	0.4286	3.04452	0.1524	5.75	41.2713	0.24	0	135.469	0	0.096527
002156	159	2015	5.43808	30.0775	C39	22.5969	0.425611	0.110594	0.0355351	0.3636	3.09104	0.3109	5	50.5825	0.4875	0	100.21	0.009435	0.053668
002156	159	2016	5.43808	30.8621	C39	23.1395	0.451782	0.97754	0.0700507	0.3636	3.13549	0.3125	5	45.3056	0.41	0	102.502	0.017694	0.044692
002156	159	2017	5.59099	39.5031	C39	23.2203	0.484765	0.419805	0.0831266	0.3636	3.17805	0.3125	5	48.7554	0.1975	0	109.694	0.02008	0.041492
002156	159	2018	5.23644	31.2041	C39	23.3601	0.534477	0.107928	0.0538974	0.375	3.21888	0.2835	4.5	47.9044	0.2525	0	121.654	0.015621	0.034534
002156	159	2019	5.45959	39.2717	C39	23.5056	0.597569	0.144501	0.0875914	0.375	3.2581	0.2735	5	47.6923	0.345	0	125.972	0.0227415	0.089114
002156	159	2020	5.62402	39.8451	C39	23.7787	0.528281	0.30268	0.128177	0.375	3.29584	0.2227	5	50.1915	0.3025	0	116.782	0.0064905	0.087135
002156	159	2021	5.75574	38.9397	C39	24.0228	0.593286	0.468351	0.105929	0.375	3.3322	0.2314	5	48.4399	0.4275	0	119.682	0	0.078766
002162	160	2011	2.83321	24.8466	C30	21.3687	0.635235	-0.0911	0.0359532	0.4444	2.30259	0.4817	5.25	31.1024	0.0825	0	113.79	0.090328	0.10408
002162	160	2012	2.48491	22.9051	C30	21.3457	0.722203	-0.028435	0.0282058	0.5	2.3979	0.4733	5	35.8068	0.095	0	128.2	0.184004	0.079244
002162	160	2014	2.07944	21.3057	C30	21.5229	0.634306	-0.053763	0.0158426	0.4444	2.56495	0.4962	5.5	36.3755	0.17	0	135.74	0.0220295	0.074938
002162	160	2015	2.56495	31.7473	C30	21.4858	0.619012	-0.19067	0.0114301	0.4444	2.63906	0.4962	4.75	39.5144	0.1	0	129.69	0.0018335	0.131016
002162	160	2016	2.30259	31.4656	C30	21.4455	0.586805	0.136928	0.0607088	0.4444	2.70805	0.4692	4	38.0004	0.185	0	130.435	0.016907	0.113918
002162	160	2017	2.77259	31.4656	C30	21.4724	0.581206	0.15726	0.052116	0.5	2.77259	0.4673	4.5	37.7867	0.28	0	136.405	0.042005	0.125441
002162	160	2018	2.30259	31.4656	C30	21.5457	0.582459	0.086267	0.0595348	0.4444	2.83321	0.4673	5.25	37.0591	0.27	0	153.573	0.061724	0.154487
002162	160	2019	3.58352	31.4656	C30	21.5736	0.575883	0.19262	0.0564619	0.4444	2.89037	0.4683	6	38.6185	0.265	0	165.06	0.0474885	0.164174
002162	160	2020	3.2581	31.4656	C30	21.6402	0.581702	0.024408	0.0609443	0.4	2.94444	0.4683	6.25	39.083	0.28	0	171.993	0.0365455	0.16818
002162	160	2021	3.52636	37.3302	C30	21.7212	0.5239	0.055352	0.0564895	0.4444	2.99573	0.4315	6	37.2249	0.265	0	176.7	0.0455635	0.145361
002165	161	2011	3.3322	19.6359	C26	21.1531	0.399305	0.225236	0.0324182	0.3333	2.89037	0.2511	5.25	29.2217	0.195	0	84.95	0	0.019378
002165	161	2012	2.89037	23.0661	C26	21.2895	0.433498	-0.026204	0.121671	0.3333	2.94444	0.2495	5.75	27.4068	0.3575	0	94.6	0	0.015097
002165	161	2013	3.09104	20.8128	C26	21.3298	0.458104	0.157848	0.0575292	0.3333	2.99573	0.2409	5.75	33.2349	0.2	0	100.03	0.0048405	0.027872
002165	161	2014	2.70805	19.4246	C26	21.3028	0.419675	0.111802	0.131853	0.3333	3.04452	0.242	5.5	32.4198	0.4475	0	101.39	0	0.02389
002165	161	2015	2.48491	21.7584	C26	21.3069	0.390035	-0.142191	0.107862	0.3333	3.09104	0.2429	5	32.9442	0.355	0	100.21	0	0.033968
002165	161	2016	2.89037	28.297	C26	21.6389	0.36394	0.003481	0.0466449	0.3333	3.13549	0.28	5.5	36.3282	0.2575	0	102.502	0	0.037165
002165	161	2017	3.13549	30.1278	C26	21.7989	0.457836	0.183993	-0.0258277	0.3333	3.17805	0.28	5.25	34.9708	0.195	0	109.694	0.0341785	0.036831
002165	161	2018	3.3322	30.4698	C26	22.0141	0.585294	0.136282	0.0465924	0.3333	3.21888	0.28	5.75	33.4033	0.1275	0	121.654	0.0499155	0.036201
002165	161	2019	3.66356	31.4254	C26	22.063	0.587764	-0.034191	0.0671116	0.3333	3.2581	0.28	6	33.2993	0.235	0	125.972	0	0.038568
002165	161	2020	3.68888	30.6609	C26	22.1896	0.614831	0.09569	-0.0219028	0.3333	3.29584	0.27	6	33.3357	0.2725	0	116.782	0	0.044079
002165	161	2021	3.66356	39.7847	C26	22.4175	0.607336	0.313231	0.0599051	0.3333	3.3322	0.2066	6	31.5599	0.265	0	119.682	0.0610525	0.039543
002167	162	2011	2.3979	14.8878	C26	21.5247	0.313469	0.483513	0.0129841	0.4286	2.48491	0.2399	4.25	27.1903	0.165	0	103.37	0.0030265	0.019378
002167	162	2012	2.56495	16.6985	C26	21.836	0.490695	0.015003	0.0549034	0.5	2.56495	0.2399	4	29.1705	0.2425	0	118.7	0.042379	0.015097
002167	162	2013	3.21888	12.5138	C26	21.8452	0.546931	0.036645	-0.0360973	0.3333	2.63906	0.1566	2.5	27.9767	0.1575	1	138.16	0.083443	0.027872
002167	162	2014	2.48491	12.5138	C26	21.8073	0.536617	0.460511	0.00665639	0.3333	2.70805	0.1566	3	31.5042	0.1625	1	139.35	0.0295145	0.02389
002167	162	2015	2.70805	24.1324	C26	21.7201	0.629437	-0.331165	0.0100962	0.3333	2.77259	0.1566	2.5	40.9734	0.0975	1	133.47	0.229388	0.033968
002167	162	2016	2.30259	24.1324	C32	21.7174	0.616608	0.463988	0.0309685	0.3333	2.83321	0.1566	1	30.696	0.1525	1	130.457	0.000119	0.145911
002167	162	2017	2.77259	27.3413	C32	21.8133	0.664229	0.030057	0.0796304	0.3333	2.89037	0.1566	2.5	32.3408	0.1875	1	132.476	0.041055	0.147901
002167	162	2018	3.46574	28.7295	C32	21.6149	0.588013	-0.409082	0.151818	0.3333	2.94444	0.1566	3	34.038	0.1275	1	148.268	0	0.097907
002167	162	2019	3.3322	28.7295	C32	21.5206	0.641057	-0.062977	0.0198697	0.5	2.99573	0.1566	2	31.2447	0.12	0	143.504	0.154862	0.123932
002167	162	2020	3.09104	28.7295	C32	21.5612	0.545103	0.62801	0.012801	0.3333	3.04452	0.2581	3	33.5794	0.08	0	123.297	0.086497	0.098525
002167	162	2021	3.49651	36.0728	C32	21.4708	0.42172	0.675305	0.0928562	0.375	3.09104	0.2362	3	30.6074	0.13	0	128.255	0	0.128964
002170	163	2011	2.77259	17.6944	C26	20.827	0.307387	0.505842	-0.034415	0.3333	2.3979	0.3351	3.25	29.4673	0.2475	0	103.37	0	0.019378
002170	163	2012	2.77259	16.8997	C26	21.3426	0.252168	-0.067378	0.166507	0.3333	2.48491	0.2805	3.75	27.6411	0.1275	0	118.7	0	0.015097
002170	163	2013	2.56495	16.6382	C26	21.6356	0.411467	-0.015985	0.0700122	0.3333	2.56495	0.283	4.5	28.4571	0.0925	0	138.16	0	0.027872
002170	163	2014	3.3673	15.25	C26	21.8654	0.488893	0.107222	0.0842426	0.3333	2.63906	0.283	4.75	37.5058	0.195	0	139.35	0	0.02389
002170	163	2015	4.02535	27.9952	C26	22.0843	0.506615	-0.080984	0.0742381	0.375	2.70805	0.2748	4.75	43.7555	0.23	0	133.47	0	0.033968
002170	163	2016	4.11087	25.5306	C26	22.1525	0.50597	-0.07799	0.0723305	0.3333	2.77259	0.2707	5	49.0322	0.28	0	130.457	0.015974	0.037165
002170	163	2017	3.78419	25.5306	C26	22.2502	0.583593	0.039295	0.0482912	0.375	2.83321	0.2898	4.25	47.2776	0.1075	0	132.476	0.0900665	0.036831
002170	163	2018	4.07754	26.1845	C26	21.9854	0.458393	0.101698	0.0502848	0.3333	2.89037	0.2908	4.25	49.9158	0.1025	0	148.268	0.0523105	0.036201
002170	163	2019	3.89182	26.1845	C26	22.0481	0.487673	-0.005384	0.145084	0.3333	2.94444	0.2908	3.25	47.9584	0.145	0	143.504	0	0.038568
002170	163	2020	4.20469	26.1845	C26	21.975	0.428436	-0.066703	0.104722	0.3333	2.99573	0.2908	3.75	50.3673	0.205	0	123.297	0	0.044079
002170	163	2021	4.33073	32.039	C26	21.9419	0.387244	0.168701	0.0299922	0.3333	3.04452	0.2683	4.75	43.8432	0.28	0	128.255	0.030749	0.039543
002175	164	2011	3.68888	20.3802	C40	19.7847	0.318591	0.205171	0.0885091	0.4	2.3979	0.1804	4.25	28.7937	0.205	0	54.94	0.043693	0.210758
002175	164	2012	3.4012	16.8997	C40	19.8465	0.36103	0.155501	0.0307703	0.4	2.48491	0.1804	5.25	26.7931	0.165	0	62.1	0.0220885	0.152323
002175	164	2013	4.04305	16.8997	C40	20.3085	0.200399	-0.055657	0.0155301	0.4	2.56495	0.1308	4.5	33.7138	0.0425	0	62.2	0.025878	0.156612
002175	164	2014	5.27811	16.105	C40	20.8357	0.282595	0.374048	0.0260051	0.3333	2.63906	0.1509	4.5	35.9116	0.0225	0	74.75	0.0061195	0.163094
002175	164	2015	5.45104	27.1904	C40	21.4139	0.547272	0.664938	-0.00518251	0.3333	2.70805	0.1522	4.25	49.0917	0.12	0	74.96	0	0.307649
002175	164	2016	5.12396	27.1904	I64	21.7432	0.424385	0.421233	0.0266565	0.375	2.77259	0.121	2.5	47.7876	0.0925	0	78.0106	0	0.188172
002175	164	2017	5.18178	26.9389	I64	21.4759	0.469745	-0.283732	0.0936147	0.375	2.83321	0.1223	3.25	39.2898	0.0825	0	89.7663	0	0.137354
002175	164	2018	4.68213	28.3271	I64	20.8636	0.923475	-0.398665	0.0416531	0.4286	2.89037	0.1223	2.25	39.3773	0.01	0	102.422	0	0.09939
002176	165	2015	4.29046	19.2938	C38	22.6379	0.560382	0.125486	0.00300745	0.4286	3.21888	0.1948	4	48.8532	0.33	0	66.37	0.0437985	0.076514
002176	165	2016	4.45435	27.8745	C38	22.7703	0.507545	2.34292	0.0159465	0.4286	3.2581	0.164	4.25	48.5805	0.4025	0	68.3901	0.0137615	0.080676
002176	165	2017	4.55388	27.8745	C38	22.9384	0.543325	0.118498	-0.0972387	0.4286	3.29584	0.164	4.75	53.7139	0.36	0	74.6237	0.007482	0.095716
002176	165	2018	4.33073	27.8745	C38	22.9996	0.629183	-0.116524	-0.0940494	0.4286	3.3322	0.1412	5.5	52.2936	0.1125	0	87.0017	0.315751	0.092594
002176	165	2019	3.91202	27.8745	C38	22.4497	0.702214	-0.088334	-0.0176555	0.4286	3.3673	0.1412	5.75	42.7143	0.0175	0	89.0924	0.527316	0.097589
002176	165	2021	4.2485	36.1131	C38	22.4152	0.634033	0.6173	0.073532	0.3636	3.43399	0.1412	4.75	41.3415	0.105	0	99.5431	0	0.079737
002179	166	2011	3.68888	25.7419	C39	21.8295	0.485978	0.226893	-0.021127	0.3333	2.30259	0.4334	4.75	32.0582	0.305	1	53.82	0	0.070356
002179	166	2012	2.99573	20.1891	C39	21.9363	0.486058	0.18063	0.0244335	0.3333	2.3979	0.4334	5	28.3185	0.3275	1	61.6	0	0.064357
002179	166	2013	3.3673	20.1891	C39	22.3957	0.455239	0.180753	0.0383281	0.3333	2.48491	0.4157	5	36.2476	0.3675	1	76.49	0	0.054426
002179	166	2014	3.78419	17.0808	C39	22.5543	0.473781	0.341877	0.0245962	0.3333	2.56495	0.4157	4.25	33.5256	0.4475	1	81.74	0	0.050204
002179	166	2015	3.46574	28.6993	C39	22.7333	0.483099	0.353441	0.0835578	0.3333	2.63906	0.4157	4	36.1255	0.8425	1	79.51	0	0.053668
002179	166	2016	3.49651	32.884	C39	22.8645	0.458	0.23906	0.0271449	0.3333	2.70805	0.4157	4.75	37.0132	0.7975	1	82.7598	0	0.044692
002179	166	2017	3.46574	32.884	C39	23.0289	0.458813	0.086597	0.0478647	0.3333	2.77259	0.4117	5	42.6148	0.565	1	89.4785	0	0.041492
002179	166	2018	3.52636	33.5077	C39	23.31	0.505437	0.228583	0.00170407	0.375	2.83321	0.4139	4.25	41.3402	0.455	1	97.3882	0	0.034534
002179	166	2019	3.58352	42.1587	C39	23.4401	0.422842	0.171802	0.054306	0.4286	2.89037	0.397832	4	47.4259	0.45	1	102.086	0	0.089114
002179	166	2020	3.93183	45.4582	C39	23.6791	0.453928	0.125168	0.0659235	0.3333	2.94444	0.3862	3.75	45.1805	0.525	1	101.156	0	0.087135
002179	166	2021	3.85015	44.9351	C39	24.0186	0.410963	0.248577	0.076401	0.3333	2.99573	0.3871	3.75	42.182	0.525	1	104.752	0	0.078766
002180	167	2011	4.41884	23.0359	C38	19.8474	0.099081	0.096167	0.00724451	0.3333	2.07944	0.3615	3.25	48.5066	0.105	0	103.37	0	0.089877
002180	167	2012	4.89784	18.9719	C38	19.8762	0.11585	-0.02292	-0.0424335	0.3333	2.19722	0.3455	4	46.1386	0.075	0	118.7	0.008647	0.082636
002180	167	2013	4.92725	21.688	C38	19.8632	0.113177	-0.114164	0.0156605	0.4286	2.30259	0.3455	5.25	48.3562	0.0275	0	138.16	0.0418335	0.073302
002180	167	2014	5.56834	15.5719	C38	20.3254	0.13021	2.50453	0.305918	0.4286	2.3979	0.66	4.5	44.7433	0.03	0	139.35	0	0.079928
002180	167	2015	5.826	24.9975	C39	21.8609	0.375347	3.273	0.0681503	0.3333	2.48491	0.6874	4	43.3259	0.1875	0	133.47	0	0.053668
002180	167	2016	5.273	24.4744	C39	24.6875	0.915508	1.83329	0.00239754	0.3333	2.56495	0.6774	4	41.1908	0.1975	0	130.457	0.0796725	0.044692
002180	167	2017	5.73979	26.3857	C39	24.2936	0.79867	2.67308	0.0110901	0.3333	2.63906	0.6538	3.5	55.8768	0.0875	0	132.476	0	0.041492
002180	167	2018	5.95064	31.1739	C39	24.3099	0.762841	0.028256	0.0597814	0.3333	2.70805	0.5786	3.5	47.2117	0.1025	0	148.268	0	0.034534
002180	167	2019	6.25958	31.4656	C39	24.3561	0.746428	0.062453	0.0701199	0.3333	2.77259	0.5081	3.25	50.4471	0.1825	0	143.504	0	0.089114
002180	167	2020	6.29157	31.4656	C39	24.3668	0.681549	-0.159284	0.0526628	0.375	2.83321	0.3816	3.75	56.1663	0.2	0	123.297	0.0444345	0.087135
002180	167	2021	6.07993	36.5255	C39	24.498	0.578387	0.163719	0.0655458	0.375	2.89037	0.2907	3.25	52.4889	0.2325	0	128.255	0	0.078766
002185	168	2015	5.8522	22.3921	C39	22.6789	0.252166	0.171998	0.0967006	0.3333	2.56495	0.2759	5	49.8232	0.5525	0	80.99	0	0.053668
002185	168	2016	5.84064	27.1703	C39	22.7615	0.282894	0.413269	0.112348	0.3333	2.63906	0.2775	5	44.1828	0.465	0	84.4398	0	0.044692
002185	168	2017	5.82008	24.404	C39	22.9604	0.359891	0.280338	0.0964652	0.3333	2.70805	0.2567	5	56.2414	0.395	0	96.218	0	0.041492
002185	168	2018	5.78996	28.0656	C39	23.2444	0.487656	0.015952	0.09106	0.3333	2.77259	0.2597	5	47.3961	0.3975	0	103.744	0	0.034534
002185	168	2019	5.54908	29.0212	C39	23.4987	0.3818	0.137858	0.110005	0.3333	2.83321	0.2593	5	49.3414	0.24	0	103.918	0.004567	0.089114
002185	168	2020	5.66296	28.3674	C39	23.6838	0.397914	0.034379	0.106587	0.3333	2.89037	0.2542	5	52.1774	0.2775	0	106.869	0	0.087135
002185	168	2021	5.83773	32.371	C39	24.1236	0.400679	0.443172	0.11491	0.3333	2.94444	0.2085	5	48.2089	0.39	0	110.229	0	0.078766
002189	169	2013	3.68888	24.2833	C39	20.4315	0.328708	0.124626	0.0555372	0.375	2.94444	0.3899	4	39.0295	0.2225	1	76.49	0.00174	0.054426
002189	169	2014	3.52636	22.5329	C39	20.4525	0.33061	0.170768	0.0725917	0.3333	2.99573	0.3899	4.75	41.5668	0.095	1	81.74	0.0225515	0.050204
002189	169	2015	3.7612	24.1626	C39	20.5618	0.320136	0.131082	0.0583604	0.3333	3.04452	0.3899	3.5	45.2318	0.1075	1	79.51	0.015053	0.053668
002189	169	2016	3.73767	24.1827	C39	20.5776	0.317918	0.029747	0.0632491	0.3333	3.09104	0.3899	3.5	44.7853	0.105	1	82.7598	0.02257	0.044692
002189	169	2017	3.55535	24.1827	C39	20.6377	0.33751	0.10743	0.142354	0.375	3.13549	0.3899	3	48.2219	0.115	1	89.4785	0.006542	0.041492
002189	169	2018	4.18965	27.4821	C39	21.6783	0.635964	1.83011	0.125684	0.375	3.17805	0.4888	4	47.6385	0.2125	1	97.3882	0	0.034534
002189	169	2019	4.26268	26.5567	C39	21.8763	0.561398	-0.012056	0.0929277	0.3333	3.21888	0.4426	4.75	48.2831	0.1925	1	102.086	0	0.089114
002189	169	2020	4.26268	28.5082	C39	21.9691	0.562933	0.305837	0.0735868	0.3333	3.2581	0.3937	5.75	48.57	0.1525	1	101.156	0	0.087135
002189	169	2021	4.85981	37.9036	C39	22.0264	0.541135	0.238788	0.110161	0.4286	3.29584	0.3939	5	48.2388	0.0875	1	104.752	0	0.078766
002191	170	2015	4.20469	27.5827	C23	22.4032	0.185106	0.1708	0.149035	0.3333	2.99573	0.3273	4.25	41.0515	0.4375	0	133.47	0	0.272662
002191	170	2016	4.21951	27.5827	C23	22.6225	0.279758	0.020921	0.137439	0.3333	3.04452	0.3273	4.75	40.4866	0.57	0	130.457	0	0.345664
002191	170	2017	4.49981	27.5827	C23	22.8181	0.176405	0.06062	0.100917	0.3333	3.09104	0.3097	4.5	46.9203	0.33	0	132.476	0	0.247747
002191	170	2018	4.36945	34.9562	C23	22.8278	0.17452	0.145558	0.103936	0.3333	3.13549	0.3098	5.5	43.5543	0.385	0	148.268	0	0.299032
002191	170	2019	4.98361	29.8059	C23	22.8834	0.166151	0.182185	0.1372	0.3333	3.17805	0.3161	5	40.1406	0.445	0	143.504	0	0.247479
002191	170	2020	4.83628	29.8059	C23	22.9212	0.151446	0.050826	0.116073	0.375	3.21888	0.3161	5.25	43.2237	0.4425	0	123.297	0	0.331746
002191	170	2021	5.03695	36.0628	C23	23.0581	0.215659	0.208915	0.0833416	0.3333	3.2581	0.3148	5	41.9216	0.4225	0	128.255	0	0.381446
002202	171	2011	3.13549	21.6075	C38	24.1874	0.58468	-0.270091	-0.129382	0.3333	2.3979	0.1848	4.25	32.2486	0.4725	0	76.47	0.0212555	0.089877
002202	171	2012	2.99573	18.5193	C34	24.1872	0.58409	-0.118269	0.0782612	0.375	2.48491	0.1847	4.75	35.673	0.3725	0	91	0.0340975	0.112706
002202	171	2013	2.94444	20.2092	C34	24.2604	0.598688	0.086919	0.0561556	0.3333	2.56495	0.1848	5	32.6231	0.625	0	94.24	0.024365	0.110334
002202	171	2014	3.78419	23.1063	C34	24.5471	0.667368	0.438376	0.0618075	0.3333	2.63906	0.185	5	33.2853	0.78	0	90.38	0	0.119526
002202	171	2015	3.7612	33.6686	C34	24.6855	0.669207	0.698019	0.0908486	0.375	2.70805	0.1823	5	43.8956	0.6775	0	85.96	0	0.139764
002202	171	2016	3.8712	45.6694	C34	24.889	0.678776	-0.121957	0.0481483	0.375	2.77259	0.1823	5	45.7099	0.745	0	88.9066	0	0.131961
002202	171	2017	4.2485	51.5944	C34	25.0108	0.677487	-0.047976	0.0415378	0.3333	2.83321	0.1824	5.25	43.1987	0.7975	0	92.1316	0	0.109735
002202	171	2018	4.5326	52.6506	C34	25.1222	0.674609	0.143304	0.038412	0.3333	2.89037	0.1824	5.5	45.2033	0.845	0	108.727	0	0.041508
002202	171	2019	4.45435	51.5039	C34	25.3585	0.687317	0.331143	0.0575291	0.3333	2.94444	0.1827	6	42.7978	0.795	0	108.789	0	0.19738
002202	171	2020	4.18965	53.4856	C34	25.4159	0.67955	0.471193	0.0492719	0.3333	2.99573	0.1827	6	46.5876	0.765	0	110.109	0	0.167066
002202	171	2021	4.27667	53.4856	C34	25.5054	0.694843	-0.101206	0.0409392	0.3333	3.04452	0.1828	6	45.3136	0.755	0	114.539	0	0.135526
002203	172	2011	2.83321	23.1164	C32	22.6603	0.63453	0.312097	0.00859317	0.3333	2.3979	0.422	4.25	28.8144	0.1425	0	105.67	0.01926	0.123612
002203	172	2012	2.83321	22.7643	C32	22.5851	0.581455	-0.128637	0.0708918	0.3333	2.48491	0.4276	3.75	26.4299	0.1575	0	117.9	0	0.135928
002203	172	2013	2.77259	20.7927	C32	22.7134	0.605727	0.2652	0.0296468	0.3333	2.56495	0.3877	4	27.2453	0.1825	0	128.62	0	0.136304
002203	172	2014	1.09861	22.4726	C32	22.8294	0.605384	-0.07891	0.162187	0.3333	2.63906	0.4575	4	24.7101	0.1225	0	133.82	0	0.12551
002203	172	2015	2.56495	42.8227	C32	22.9446	0.551686	0.126813	6.61446e-05	0.3333	2.70805	0.4901	4.25	32.8936	0.1425	0	131.5	0	0.158656
002203	172	2016	2.48491	42.8227	C32	23.2699	0.635792	0.318307	0.0694685	0.3333	2.77259	0.4841	4	30.348	0.1675	0	129.265	0	0.145911
002203	172	2017	3.21888	42.1587	C32	23.4498	0.638635	0.664123	-0.203767	0.3333	2.83321	0.4831	4.5	33.1767	0.1575	0	134.18	0	0.147901
002203	172	2018	3.4012	47.289	C32	23.6791	0.563383	0.36156	0.135629	0.3333	2.89037	0.4512	5	38.0266	0.2	0	144.827	0	0.097907
002203	172	2019	4.06044	48.0736	C32	23.9228	0.601858	0.013698	0.0460926	0.3333	2.94444	0.4513	5.5	37.791	0.2475	0	149.34	0	0.123932
002203	172	2020	4.17439	48.0736	C32	23.986	0.60894	0.127743	0.0269168	0.3333	2.99573	0.4001	5.75	38.7186	0.3375	0	132.964	0	0.098525
002203	172	2021	4.49981	49.3612	C32	24.1921	0.634994	0.364154	-0.0803862	0.3333	3.04452	0.3385	5.25	39.0947	0.3625	0	135.469	0.003317	0.128964
002204	173	2011	2.94444	11.7493	C34	23.8472	0.737299	8.09413	0.0064017	0.3333	2.94444	0.7884	3.75	27.4928	0.32	1	87.69	0	0.041026
002204	173	2012	2.3979	13.2482	C35	23.7273	0.689713	-0.201295	0.0514271	0.4444	2.99573	0.7884	5	30.6438	0.1275	1	97.9	0.0197885	0.067469
002204	173	2013	2.77259	16.2861	C35	23.6606	0.65302	-0.123005	0.0614141	0.4444	3.04452	0.7884	3.25	38.8638	0.1025	1	104.41	0.0063935	0.053833
002204	173	2014	3.21888	12.1014	C35	23.6504	0.651218	-0.067132	-0.01783	0.4444	3.09104	0.6146	4	30.4343	0.2575	1	103.29	0.0347305	0.048547
002204	173	2015	3.3322	14.2943	C35	23.564	0.618717	-0.132517	0.00223053	0.4444	3.13549	0.6146	4	38.7654	0.1225	1	97.89	0.0121375	0.054468
002204	173	2016	3.46574	20.4507	C35	23.5203	0.600624	-0.099972	-0.0103955	0.4444	3.17805	0.5571	2	41.5162	0.2025	1	101.125	0.0010615	0.047547
002204	173	2017	3.95124	20.2998	C35	23.4487	0.569883	0.000265	0.00742614	0.4286	3.21888	0.5571	3.5	40.2832	0.34	1	108.853	0.0360065	0.04647
002204	173	2018	4.18965	25.9129	C35	23.4639	0.577517	0.02133	0.00206797	0.5	3.2581	0.5571	4.75	42.0376	0.35	1	111.962	0.034317	0.054055
002204	173	2019	4.31749	27.6431	C35	23.5432	0.6062	0.097224	0.0478216	0.5	3.29584	0.5571	5	41.7006	0.36	1	112.223	0.025381	0.062775
002204	173	2020	4.15888	27.6431	C35	23.5529	0.614435	0.131964	0.0486361	0.5714	3.3322	0.5571	5.25	42.1485	0.3875	1	114.433	0.0470735	0.085656
002204	173	2021	4.58497	30.6911	C35	23.7061	0.672065	0.116012	0.074257	0.5	3.3673	0.5571	5	45.4009	0.395	1	117.634	0.038695	0.067035
002215	174	2011	3.3673	17.3926	C26	21.4555	0.382884	0.068001	0.039993	0.3	1.94591	0.302	4	29.5314	0.26	0	103.37	0	0.019378
002215	174	2012	3.46574	23.1466	C26	21.425	0.314975	0.027379	0.17911	0.4286	2.07944	0.2953	4	29.6392	0.29	0	118.7	0	0.015097
002215	174	2013	2.94444	23.1466	C26	21.6705	0.41834	0.086374	0.0803569	0.4286	2.19722	0.2958	3.5	28.4571	0.3075	0	138.16	0	0.027872
002215	174	2014	3.55535	19.5654	C26	21.65	0.379692	0.269215	0.121197	0.4286	2.30259	0.2963	3.5	36.6933	0.26	0	139.35	0	0.02389
002215	174	2015	3.98898	24.7762	C26	21.8472	0.425231	0.003187	0.27729	0.4286	2.3979	0.2965	3	37.8822	0.2775	0	133.47	0	0.033968
002215	174	2016	4.61512	24.7762	C26	21.8702	0.446729	-0.111695	-0.120121	0.4286	2.48491	0.2756	3	42.7155	0.165	0	130.457	0.172724	0.037165
002215	174	2017	4.54329	24.7762	C26	22.2367	0.505574	0.437433	-0.0995662	0.4286	2.56495	0.2702	2.75	43.4339	0.16	0	132.476	0	0.036831
002215	174	2018	4.61512	24.7762	C26	22.4321	0.50611	0.419577	0.0145316	0.4	2.63906	0.2702	3	35.2419	0.1925	0	148.268	0	0.036201
002215	174	2019	4.64439	26.8685	C26	22.4956	0.510673	0.01322	0.0302834	0.4	2.70805	0.2702	3	37.6304	0.1875	0	143.504	0	0.038568
002215	174	2020	4.5326	27.1502	C26	22.5103	0.503637	0.017995	0.0901894	0.4	2.77259	0.2702	3.25	40.5165	0.205	0	123.297	0	0.044079
002215	174	2021	4.56435	33.5379	C26	22.7791	0.536758	0.089351	0.0539478	0.4	2.83321	0.2501	3.25	34.7761	0.27	0	128.255	0.01336	0.039543
002216	175	2011	3.21888	21.0744	C14	21.7437	0.421859	0.365548	0.0365631	0.3333	2.3979	0.1369	4.75	26.6751	0.605	0	53.82	0	0.235055
002216	175	2012	3.2581	21.0744	C14	21.8625	0.44956	0.020594	0.0968364	0.3333	2.48491	0.1369	5	26.3174	0.54	0	61.6	0	0.236558
002216	175	2013	3.80666	18.595	C14	22.034	0.515288	0.344239	0.0434348	0.3333	2.56495	0.1269	5	27.3233	0.6075	0	76.49	0.0279	0.220742
002216	175	2014	3.61092	18.595	C14	21.9868	0.473914	0.136274	0.0404118	0.3333	2.63906	0.1224	4.5	32.6329	0.5325	0	81.74	0.0350385	0.223826
002216	175	2015	3.3322	18.595	C14	22.0691	0.509265	0.034933	0.0135528	0.4	2.70805	0.1048	3.5	29.3733	0.3725	0	79.51	0.065094	0.23812
002217	176	2015	4.38203	26.9389	C39	22.9375	0.395618	0.622163	0.021935	0.3333	2.56495	0.2164	3	46.5891	0.1775	0	92.3	0.006881	0.053668
002217	176	2016	4.59512	26.9389	C39	23.5563	0.470761	1.39136	0.0135259	0.3333	2.63906	0.2168	3.25	51.7178	0.2025	0	96.4599	0	0.044692
002217	176	2017	5.20949	26.9389	C39	23.7794	0.526715	0.275737	0.0239302	0.3636	2.70805	0.1972	2.75	57.0592	0.3025	0	99.3806	0	0.041492
002217	176	2018	5.26269	30.7615	C39	24.0351	0.593274	0.118685	-0.0131723	0.3636	2.77259	0.1506	2.75	52.6352	0.3325	1	105.199	0	0.034534
002217	176	2019	5.53733	30.7615	C39	24.2577	0.604935	0.10208	0.0274319	0.3636	2.83321	0.1569	3	52.7723	0.2075	1	118.81	0	0.089114
002217	176	2020	5.52146	33.558	C39	24.1368	0.65619	-0.079284	-0.014982	0.3636	2.89037	0.2113	1.25	57.5608	0.055	1	114.089	0.193072	0.087135
002217	176	2021	5.20949	44.1605	C39	24.1012	0.641603	-0.053652	0.0471865	0.3636	2.94444	0.2113	1.75	51.5661	0.045	1	115.22	0.0199305	0.078766
002218	177	2011	3.98898	9.9174	C39	21.4247	0.294683	-0.186525	-0.13971	0.3333	1.60944	0.4141	3.75	30.9274	0.1225	0	103.37	0.17454	0.070356
002218	177	2012	3.58352	9.5041	C39	21.5579	0.38062	0.106692	-0.00286095	0.3333	1.79176	0.4139	4	30.5933	0.0525	0	118.7	0.029025	0.064357
002218	177	2013	3.63759	17.7686	C39	21.6652	0.438763	1.01142	-0.0294581	0.3333	1.94591	0.4084	4.25	29.5841	0.055	0	138.16	0.010443	0.054426
002218	177	2014	3.49651	18.595	C38	21.885	0.560839	-0.487149	0.0446528	0.375	2.07944	0.4084	4	34.1519	0.145	0	139.35	0.053902	0.079928
002218	177	2015	3.13549	14.0496	C38	22.1698	0.38627	0.333822	0.00895817	0.3333	2.19722	0.3255	4	36.2112	0.22	0	133.47	0.03478	0.076514
002222	178	2011	3.52636	20.2479	C39	20.3495	0.0967554	0.032603	0.0924478	0.3333	2.3979	0.335	4.5	31.533	0.225	1	96.21	0	0.070356
002222	178	2012	3.4012	20.2479	C39	20.3466	0.0845716	-0.049435	0.0541865	0.3333	2.48491	0.3348	5.75	29.253	0.1525	1	108.8	0	0.064357
002222	178	2013	3.09104	15.2893	C39	20.3961	0.11604	-0.024843	0.0857986	0.3333	2.56495	0.319	5.25	30.0121	0.105	1	114.02	0	0.054426
002222	178	2014	3.09104	15.2893	C39	20.3056	0.0971185	0.134631	0.101908	0.3333	2.63906	0.2743	5.75	29.4576	0.03	1	112.37	0.0909825	0.050204
002222	178	2015	3.17805	15.2893	C39	20.3582	0.0954756	0.04234	0.091801	0.375	2.70805	0.2661	4.25	37.8634	0.055	1	108.2	0	0.053668
002223	179	2011	3.43399	17.3423	C35	20.9832	0.146175	0.324262	0.0747721	0.3333	1.60944	0.4069	4.25	29.7367	0.61	0	84.95	0	0.075297
002223	179	2012	3.71357	12.6547	C35	21.1549	0.148274	0.121054	0.111325	0.3333	1.79176	0.4069	4	33.4367	0.6275	0	94.6	0	0.067469
002223	179	2013	3.80666	16.8394	C35	21.3185	0.163491	0.085437	0.0686309	0.3333	1.94591	0.4069	4.75	35.0659	0.5	0	100.03	0	0.053833
002223	179	2014	4.02535	12.9967	C35	21.4833	0.176153	0.180773	0.0962356	0.3333	2.07944	0.2985	4.75	40.7494	0.4975	0	101.39	0	0.048547
002223	179	2015	4.09434	24.7762	C35	21.7969	0.271255	0.250883	0.185665	0.3333	2.19722	0.3032	4	41.8249	0.4	0	100.21	0	0.054468
002223	179	2016	4.06044	24.5851	C35	22.4824	0.150889	0.25139	0.116571	0.3333	2.30259	0.2653	4	45.3372	0.4075	0	102.502	0	0.047547
002223	179	2017	4.12713	24.5851	C35	22.6147	0.159571	0.345275	0.0365235	0.375	2.3979	0.2653	4	44.702	0.455	0	109.694	0	0.04647
002223	179	2018	4.30407	24.5851	C35	22.6564	0.197751	0.181228	0.115482	0.375	2.48491	0.2653	3.5	43.2741	0.3575	0	121.654	0	0.054055
002223	179	2019	4.21951	25.5407	C35	22.7984	0.227117	0.108176	0.0771057	0.375	2.56495	0.2653	2.5	44.3711	0.4925	0	125.972	0	0.062775
002223	179	2020	4.56435	24.5851	C35	23.0324	0.255369	0.450773	0.28125	0.3333	2.63906	0.2454	3.5	49.2842	0.385	0	116.782	0	0.085656
002223	179	2021	4.63473	32.9142	C35	23.208	0.297405	0.025071	0.100118	0.3333	2.70805	0.2454	4.25	48.2265	0.375	0	119.682	0	0.067035
002224	180	2011	2.07944	9.0909	C29	20.3517	0.220234	0.211569	-0.107634	0.4	2.30259	0.4987	5	28.6782	0.155	0	105.67	0	0.064242
002224	180	2012	1.79176	19.0083	C29	20.5135	0.241865	0.013338	0.210818	0.4	2.3979	0.4987	4.25	26.5062	0.235	0	117.9	0	0.055461
002224	180	2013	2.19722	19.0083	C29	20.8866	0.0869353	0.067325	0.0457295	0.4	2.48491	0.3652	4.75	27.2312	0.1825	0	128.62	0	0.059643
002224	180	2014	2.83321	16.9421	C29	21.0566	0.0831287	0.026586	0.220515	0.5	2.56495	0.3515	5	26.7152	0.185	0	133.82	0	0.062312
002224	180	2015	2.56495	10.7438	C29	21.1809	0.078856	-0.039747	0.248054	0.375	2.63906	0.3506	5	26.6654	0.1475	0	131.5	0	0.065813
002229	181	2011	4.02535	21.4876	C23	20.8025	0.219427	0.43253	0.0330004	0.4	2.56495	0.2307	5	49.8856	0.2025	0	96.21	0.0308175	0.287282
002229	181	2012	4.44265	20.2479	C23	20.9459	0.314266	0.68809	0.0362978	0.4	2.63906	0.2275	5.75	49.6145	0.245	0	108.8	0.025826	0.22094
002229	181	2013	4.75359	19.4215	C23	20.9074	0.259821	-0.056423	0.0999943	0.3636	2.70805	0.2275	5.25	50.1219	0.2925	0	114.02	0.0190215	0.178265
002229	181	2014	4.34381	19.0083	C23	21.035	0.335002	0.341392	0.0152574	0.3636	2.77259	0.1895	5.75	49.5076	0.225	0	112.37	0.0459985	0.197468
002229	181	2015	4.66344	19.0083	C23	21.438	0.48782	-0.234851	0.0492515	0.3636	2.83321	0.167	6	51.7342	0.2825	0	108.2	0.064975	0.272662
002233	182	2011	2.89037	23.1405	C30	22.3774	0.344706	0.322534	0.166899	0.3333	1.60944	0.2012	5.25	26.7625	0.3	0	103.37	0	0.10408
002233	182	2012	2.83321	20.2479	C30	22.3562	0.322074	-0.157312	0.103918	0.3333	1.79176	0.2012	5.75	26.3455	0.335	0	118.7	0	0.079244
002233	182	2013	2.63906	23.1405	C30	22.418	0.298451	0.094698	0.120095	0.4286	1.94591	0.2012	5	27.1292	0.3025	0	138.16	0	0.079666
002233	182	2014	2.70805	23.1405	C30	22.4112	0.213263	0.167867	0.213051	0.4286	2.07944	0.2012	5.25	24.6032	0.3125	0	139.35	0	0.074938
002233	182	2015	3.04452	24.7934	C30	22.5208	0.274122	-0.139777	0.173753	0.4286	2.19722	0.203	5.5	25.8927	0.305	0	133.47	0	0.131016
002233	182	2019	3.55535	36.3646	C30	23.1873	0.166774	0.039268	0.176797	0.4	2.56495	0.1661	6.25	29.0759	0.3725	0	143.504	0	0.164174
002233	182	2020	3.55535	36.3646	C30	23.2578	0.170886	0.022633	0.191835	0.4286	2.63906	0.1661	4.25	29.1015	0.3975	0	123.297	0	0.16818
002233	182	2021	3.52636	38.5474	C30	23.35	0.150274	0.094618	0.158897	0.4286	2.70805	0.1661	5.25	29.2063	0.39	0	128.255	0	0.145361
002236	183	2011	4.85203	23.3075	C39	21.5426	0.332387	0.454359	0.0327088	0.4286	2.30259	0.4412	4.5	48.9474	0.44	0	105.67	0	0.070356
002236	183	2012	4.68213	19.1027	C39	21.9463	0.36786	0.601307	0.141846	0.4286	2.3979	0.4412	4.25	58.1271	0.4375	0	117.9	0	0.064357
002236	183	2013	4.90527	16.779	C39	22.5196	0.307529	0.532077	0.0591413	0.4286	2.48491	0.4298	5.5	59.8563	0.4325	0	128.62	0	0.054426
002236	183	2014	4.48864	21.1246	C39	22.8015	0.347802	0.355223	-0.0021378	0.4286	2.56495	0.4209	5.75	60.1078	0.395	0	133.82	0	0.050204
002236	183	2015	4.91265	27.9248	C39	23.1659	0.429182	0.374522	0.0174525	0.4286	2.63906	0.4125	5.25	63.1111	0.48	0	131.5	0	0.053668
002236	183	2016	5.45104	27.9248	C39	23.4554	0.451675	0.322615	0.0306342	0.4286	2.70805	0.4126	5	65.5662	0.44	0	129.265	0	0.044692
002236	183	2017	6.07993	35.2379	C39	23.7835	0.503446	0.413784	0.0428543	0.375	2.77259	0.3873	6	68.3259	0.495	0	134.18	0	0.041492
002236	183	2018	6.39359	39.4226	C39	23.9948	0.510324	0.255843	0.0362541	0.375	2.83321	0.3713	6	71.5844	0.5875	0	144.827	0	0.034534
002236	183	2019	6.77194	40.9617	C39	24.1098	0.459619	0.104951	0.0541391	0.375	2.89037	0.3597	6	74.4042	0.545	0	149.34	0	0.089114
002236	183	2020	6.97728	39.7747	C39	24.3232	0.447913	0.012105	0.120277	0.375	2.94444	0.3418	5.75	76.2995	0.425	0	132.964	0	0.087135
002236	183	2021	7.25064	41.9374	C39	24.5087	0.451371	0.240668	0.039213	0.4286	2.99573	0.3419	5.75	64.6752	0.4675	0	135.469	0	0.078766
002237	184	2011	2.19722	17.6944	C32	22.7819	0.631288	0.886988	-0.030277	0.3333	2.89037	0.4253	3.75	26.8206	0.0825	0	74.24	0	0.123612
002237	184	2012	2.30259	16.8092	C32	23.0421	0.689859	0.127788	-0.0761197	0.3333	2.94444	0.4253	4	26.4246	0.1425	0	78.7	0	0.135928
002237	184	2013	2.30259	21.869	C32	23.1483	0.700096	0.123185	-0.0327388	0.3333	2.99573	0.4253	3	29.2216	0.1225	0	85.62	0	0.136304
002237	184	2014	1.60944	17.6843	C32	23.1408	0.680283	0.29911	0.14026	0.3333	3.04452	0.355	2.25	24.6595	0.135	0	88.5	0	0.12551
002237	184	2015	1.38629	39.6942	C32	23.1904	0.688583	-0.080659	0.0744211	0.375	3.09104	0.3587	2.75	25.9052	0.1325	0	92.3	0	0.158656
002237	184	2016	1.79176	43.567	C32	23.3099	0.711783	0.15932	0.0195547	0.375	3.13549	0.3587	1.25	25.5668	0.2025	0	96.4599	0	0.145911
002237	184	2017	2.19722	43.567	C32	23.2828	0.673905	0.190637	0.0537775	0.3333	3.17805	0.3587	1.25	23.2943	0.25	0	99.3806	0	0.147901
002237	184	2018	2.19722	44.9552	C32	23.426	0.707569	0.085927	0.0775515	0.3333	3.21888	0.3587	2.5	25.7254	0.2375	0	105.199	0	0.097907
002237	184	2019	2.70805	44.9552	C32	23.5046	0.711911	0.345981	0.0319822	0.3333	3.2581	0.2999	3	26.8114	0.2225	1	107.103	0	0.123932
002237	184	2020	2.94444	47.0476	C32	23.6074	0.581756	0.263422	0.0108177	0.3333	3.29584	0.4448	3.75	26.5096	0.24	1	107.43	0	0.098525
002237	184	2021	3.43399	47.8423	C32	23.6892	0.59956	0.147831	0.0243967	0.3333	3.3322	0.4448	3	25.692	0.17	1	110.605	0.0207805	0.128964
002241	185	2011	4.26268	21.3661	C39	22.4404	0.609742	0.541593	0.1001	0.5	2.3979	0.3233	4	42.697	0.465	0	74.24	0	0.070356
002241	185	2012	4.43082	16.9701	C39	22.9629	0.442159	0.779054	0.0594035	0.4444	2.48491	0.2866	4	53.1243	0.58	0	78.7	0	0.064357
002241	185	2013	4.89035	22.3619	C39	23.2567	0.490425	0.385431	0.0671945	0.4444	2.56495	0.2816	4.75	52.6726	0.5775	0	85.62	0	0.054426
002241	185	2014	5.07517	25.0578	C39	23.6001	0.520096	0.263729	0.0655982	0.4444	2.63906	0.2816	5.75	49.2464	0.5225	0	88.5	0	0.050204
002241	185	2015	5.04986	31.5864	C39	23.6807	0.506598	0.075363	0.12516	0.4286	2.70805	0.2555	5.5	59.0363	0.535	0	92.3	0	0.053668
002241	185	2016	5.09987	31.5864	C39	23.8549	0.526519	0.412403	0.0990402	0.4286	2.77259	0.2554	4.75	65.5357	0.4	0	96.4599	0	0.044692
002241	185	2017	5.33272	36.3746	C39	24.0031	0.438572	0.323983	0.132891	0.4286	2.83321	0.2391	5	68.2148	0.4825	0	99.3806	0	0.041492
002241	185	2018	5.46806	36.3746	C39	24.1158	0.489291	-0.069944	0.0765373	0.4286	2.89037	0.2391	5	63.3077	0.4	0	105.199	0.0009795	0.034534
002241	185	2019	5.49306	36.3746	C39	24.2689	0.534649	0.479871	0.157282	0.4286	2.94444	0.1842	5.75	65.8048	0.395	0	107.103	0	0.089114
002241	185	2020	5.63835	39.0705	C39	24.6175	0.598238	0.642855	0.156405	0.4286	2.99573	0.1782	6	44.4487	0.435	0	107.43	0	0.087135
002241	185	2021	5.85793	42.2996	C39	24.8354	0.542701	0.354654	0.140776	0.4286	3.04452	0.1537	6.25	61.6254	0.465	0	110.605	0	0.078766
002242	186	2015	4.26268	26.788	C38	22.4966	0.429839	0.187865	0.146207	0.3333	2.63906	0.482	4.25	42.5866	0.465	0	92.3	0	0.076514
002242	186	2016	4.38203	30.3994	C38	22.4447	0.371685	0.036078	0.180013	0.3333	2.70805	0.4821	3.25	42.4233	0.585	0	96.4599	0	0.080676
002242	186	2017	4.29046	31.4455	C38	22.4005	0.33052	-0.009198	0.00913952	0.3333	2.77259	0.4821	3.5	40.4824	0.4875	0	99.3806	0	0.095716
002242	186	2018	4.51086	30.3994	C38	22.6194	0.424953	0.127103	0.0613656	0.3333	2.83321	0.501	3.25	43.4225	0.355	0	105.199	0	0.092594
002242	186	2019	4.51086	31.4455	C38	22.7339	0.497712	0.144788	0.16779	0.3333	2.89037	0.5011	3.75	45.747	0.53	0	107.103	0	0.097589
002242	186	2020	4.48864	31.4455	C38	22.9354	0.531191	0.200216	0.21996	0.4286	2.94444	0.5012	5.75	49.2005	0.3625	0	107.43	0	0.090445
002242	186	2021	4.40672	33.7391	C38	22.8653	0.501933	-0.060877	-0.00408492	0.4286	2.99573	0.5013	5.25	51.4237	0.3425	0	110.605	0	0.079737
002246	187	2011	2.70805	22.7273	C26	20.4084	0.195954	0.422237	0.0232526	0.3333	2.30259	0.5044	4	27.1674	0.1625	1	59.89	0	0.019378
002246	187	2012	1.60944	20.6612	C26	21.1963	0.422238	0.083842	0.0916245	0.3333	2.3979	0.5044	4	27.162	0.1675	1	68.3	0	0.015097
002246	187	2013	2.48491	21.9008	C26	21.2413	0.354532	-0.028194	0.00030473	0.3333	2.48491	0.3619	4.25	27.981	0.1825	1	77.5	0	0.027872
002246	187	2014	2.99573	25.2066	C26	21.2263	0.296964	0.011612	0.0949729	0.3333	2.56495	0.3619	4.75	25.4768	0.14	1	81.18	0	0.02389
002246	187	2015	3.04452	22.7273	C26	21.1877	0.246862	-0.260881	0.0532838	0.3333	2.63906	0.1615	4.75	26.7588	0.0825	1	82.87	0	0.033968
002249	188	2011	4.30407	26.8383	C38	21.9772	0.260012	0.078744	0.0363218	0.4444	1.79176	0.3372	5.75	30.2473	0.34	0	103.37	0	0.089877
002249	188	2012	3.71357	25.42	C38	22.0226	0.288298	0.173979	0.0908735	0.4444	1.94591	0.3385	6	28.2013	0.2975	0	118.7	0	0.082636
002249	188	2013	4.21951	23.5188	C38	22.246	0.397387	0.181708	0.102229	0.4444	2.07944	0.3385	6	33.6719	0.3075	0	138.16	0	0.073302
002249	188	2014	3.82864	25.8224	C38	22.563	0.393118	0.357515	0.0858614	0.4444	2.19722	0.4435	5.75	36.8975	0.465	0	139.35	0	0.079928
002249	188	2015	4.06044	27.0395	C38	22.7522	0.49405	0.105533	0.0347533	0.4444	2.30259	0.4382	6	43.1211	0.5625	0	133.47	0	0.076514
002249	188	2016	4.62497	32.6527	C38	23.3983	0.387147	0.38536	0.0370351	0.4444	2.3979	0.3188	5.25	45.2415	0.5475	0	130.457	0.003429	0.080676
002249	188	2017	4.39445	29.3431	C38	23.5605	0.433955	0.264515	0.00810434	0.4444	2.48491	0.3185	5.75	43.788	0.525	0	132.476	0.015487	0.095716
002249	188	2018	4.2485	29.3431	C38	23.4017	0.541033	0.003752	0.0513005	0.4444	2.56495	0.3185	6	44.8649	0.1725	0	148.268	0.289964	0.092594
002249	188	2019	4.21951	32.1396	C38	23.3463	0.472666	-0.056917	0.0334135	0.4444	2.63906	0.291	5	47.327	0.1725	0	143.504	0.011381	0.097589
002249	188	2020	4.41884	32.1396	C38	23.3525	0.377534	-0.045358	0.0490186	0.4444	2.70805	0.271	4.25	50.7902	0.175	0	123.297	0.0168225	0.090445
002249	188	2021	4.72739	36.6462	C38	23.4415	0.459003	0.288154	0.0492603	0.4444	2.77259	0.2627	5	42.3186	0.085	0	128.255	0.003319	0.079737
002250	189	2011	3.52636	22.2815	C26	21.7393	0.34267	0.301298	0.0732379	0.4286	2.3979	0.3898	5	29.1997	0.455	0	105.67	0	0.019378
002250	189	2012	2.19722	19.5453	C26	22.0711	0.445568	0.150822	0.130341	0.4286	2.48491	0.3898	5.75	27.2009	0.485	0	117.9	0	0.015097
002250	189	2013	2.70805	22.7241	C26	22.2499	0.412126	0.139742	0.101052	0.4286	2.56495	0.3617	6	28.0103	0.465	0	128.62	0	0.027872
002250	189	2014	2.83321	22.7241	C26	22.4806	0.398435	0.184635	0.109316	0.4286	2.63906	0.3485	6	27.4668	0.4475	0	133.82	0	0.02389
002250	189	2015	3.09104	31.8982	C26	22.571	0.340985	0.004391	0.101585	0.5	2.70805	0.3049	6.75	30.1728	0.535	0	131.5	0	0.033968
002250	189	2016	3.13549	24.3336	C26	22.5152	0.267792	-0.226678	0.0912833	0.4286	2.77259	0.305	4.75	27.1019	0.4825	0	129.265	0	0.037165
002250	189	2017	3.3673	34.4231	C26	22.8811	0.348399	0.325259	0.0680535	0.4286	2.83321	0.2749	3.5	30.0246	0.3375	0	134.18	0.024886	0.036831
002250	189	2018	2.99573	37.1492	C26	22.8779	0.336126	0.001641	0.0622793	0.4286	2.89037	0.2749	4.25	29.1382	0.17	0	144.827	0.056455	0.036201
002250	189	2019	3.21888	37.4912	C26	22.9862	0.37875	0.041238	0.109303	0.4286	2.94444	0.2755	4.25	29.6862	0.2175	0	149.34	0	0.038568
002250	189	2020	3.66356	37.4912	C26	23.0659	0.416992	0.116256	0.132516	0.4286	2.99573	0.2757	4.75	32.3474	0.3675	0	132.964	0.011696	0.044079
002250	189	2021	3.95124	39.2516	C26	23.2603	0.499348	0.377469	0.0583611	0.4286	3.04452	0.254	5.25	29.0424	0.4325	0	135.469	0.0282305	0.039543
002252	190	2011	3.04452	22.1708	C27	20.7328	0.0814807	0.173844	0.176348	0.3333	3.17805	0.375	3	29.3473	0.42	0	113.79	0	0.04983
002252	190	2012	2.99573	19.5353	C27	20.9124	0.156247	0.167948	0.218053	0.3333	3.21888	0.3776	3.75	27.2132	0.28	0	128.2	0	0.024829
002252	190	2013	3.71357	20.5814	C27	21.1776	0.300524	-0.250978	-0.0572061	0.3333	3.2581	0.3858	3	27.7904	0.19	0	132.52	0	0.02633
002252	190	2014	4.20469	22.1708	C27	22.9618	0.0805123	1.65883	0.0496789	0.3333	3.29584	0.3195	3	27.2626	0.1175	0	135.74	0.023116	0.026696
002252	190	2015	3.98898	29.3834	C27	23.1705	0.0730045	0.52555	0.0659761	0.3333	3.3322	0.3208	3.75	32.4654	0.2875	0	129.69	0	0.031096
002252	190	2016	4.54329	31.4858	C27	23.3054	0.113061	0.155429	0.0482566	0.375	3.3673	0.3213	3.5	31.4784	0.13	0	130.435	0	0.030172
002252	190	2017	4.44265	28.4579	C27	23.3943	0.136646	-0.171307	0.0183287	0.375	3.4012	0.321	3.75	35.4486	0.0325	0	136.405	0.013168	0.028249
002252	190	2018	4.27667	34.5438	C27	23.1558	0.0434851	-0.064071	0.023052	0.375	3.43399	0.3181	3.75	31.0096	0.05	0	153.573	0.280301	0.029647
002252	190	2019	4.35671	34.5438	C27	23.1959	0.0305365	0.432731	0.0736261	0.375	3.46574	0.3181	4	31.2726	0.0575	0	165.06	0	0.035132
002252	190	2020	4.31749	36.6362	C27	23.9617	0.0142676	0.068356	0.0458483	0.3333	3.49651	0.262	4	33.8026	0.3375	0	171.993	0	0.036148
002252	190	2021	4.38203	34.7752	C27	24.0278	0.0489201	0.552578	0.0475101	0.3333	3.52636	0.262	3.25	32.0974	0.2825	0	176.7	0	0.03428
002258	191	2011	2.89037	11.157	C26	20.9734	0.116352	1.10191	0.0312636	0.3333	1.60944	0.2726	3.25	29.1685	0.2925	1	59.89	0	0.019378
002258	191	2012	2.3979	11.9835	C26	21.1234	0.163241	0.365471	0.0692393	0.3333	1.79176	0.2726	3.75	27.1549	0.305	1	68.3	0	0.015097
002258	191	2013	2.3979	23.1405	C26	21.3111	0.260125	0.12701	0.0604963	0.3333	1.94591	0.2726	4	27.9836	0.34	1	77.5	0	0.027872
002258	191	2014	2.63906	21.9008	C26	21.4373	0.312042	-0.085415	0.06872	0.3333	2.07944	0.2726	4.75	25.4838	0.4075	1	81.18	0	0.02389
002258	191	2015	2.3979	21.9008	C26	21.662	0.393174	0.13032	0.0613284	0.3333	2.19722	0.2726	4.75	26.7393	0.35	1	82.87	0	0.033968
002262	192	2011	3.17805	11.157	F51	20.8127	0.491575	0.22058	0.0741372	0.3636	2.56495	0.4123	4.75	28.8315	0.5675	0	84.95	0	0.095915
002262	192	2012	3.17805	14.0496	F51	21.0195	0.492551	0.248817	0.114633	0.4	2.63906	0.4123	4.25	27.7687	0.5725	0	94.6	0	0.083136
002262	192	2013	3.21888	15.2893	F51	21.172	0.466139	0.12791	0.124068	0.3333	2.70805	0.4123	4	27.2559	0.585	0	100.03	0	0.087107
002262	192	2014	3.3673	15.2893	F51	21.377	0.449177	0.118637	0.0833414	0.3333	2.77259	0.4123	4	26.8324	0.5425	0	101.39	0	0.071319
002262	192	2015	3.43399	16.5289	C27	21.6597	0.283663	0.106026	0.0800632	0.3333	2.83321	0.4009	4	29.5249	0.5525	0	100.21	0	0.031096
002269	193	2011	4.11087	19.4215	F52	22.9073	0.535497	0.325923	0.109953	0.4286	2.48491	0.806	4	44.8227	0.64	0	113.79	0	0.057058
002269	193	2012	3.89182	17.3554	C18	22.6701	0.410265	-0.043791	0.407699	0.4286	2.56495	0.806	4.25	38.5119	0.5125	0	128.2	0	0.175122
002269	193	2013	4.11087	19.4215	C18	22.6265	0.437334	-0.170348	0.146736	0.4286	2.63906	0.7607	3.25	46.9584	0.5225	0	132.52	0	0.167897
002269	193	2014	3.91202	19.4215	C18	22.6673	0.47951	-0.160825	0.18924	0.4	2.70805	0.6017	4	45.4558	0.4925	0	135.74	0.045708	0.144035
002269	193	2015	3.85015	19.0083	C18	22.6627	0.553672	-0.049237	-0.0266003	0.4	2.77259	0.5038	4	39.2651	0.4675	0	129.69	0.159893	0.153432
002271	194	2011	2.83321	20.4406	C30	21.5676	0.527845	0.248273	-0.0807737	0.3333	2.63906	0.3842	3.5	28.9482	0.2375	0	131.29	0.01504	0.10408
002271	194	2012	2.56495	21.9495	C30	21.7569	0.552762	0.204118	0.136527	0.3333	2.70805	0.3842	4.5	26.6065	0.275	0	156.9	0	0.079244
002271	194	2013	3.3322	29.2526	C30	21.9817	0.516871	0.310235	0.0748837	0.3333	2.77259	0.3668	5	27.3934	0.2575	0	159.53	0	0.079666
002271	194	2014	3.63759	31.1136	C30	22.3606	0.326587	0.282706	0.0682837	0.3333	2.83321	0.317	5.75	32.2309	0.405	0	189.46	0	0.074938
002271	194	2015	3.73767	36.2438	C30	22.5289	0.331297	0.059543	0.0692493	0.3333	2.89037	0.3136	6	34.0559	0.42	0	181.73	0	0.131016
002271	194	2016	3.55535	42.712	C30	22.9044	0.43697	0.319805	0.0666642	0.3333	2.94444	0.2951	6.25	32.9909	0.465	0	178.057	0	0.113918
002271	194	2017	4.02535	40.4889	C30	23.3123	0.482263	0.470375	0.00179842	0.3333	2.99573	0.2954	6.25	37.4566	0.47	0	172.851	0	0.125441
002271	194	2018	4.23411	44.241	C30	23.7014	0.588407	0.364593	0.0515959	0.3333	3.04452	0.2968	7	35.9237	0.435	0	186.112	0	0.154487
002271	194	2019	4.14313	47.5405	C30	23.833	0.555674	0.292519	0.0708862	0.3333	3.09104	0.283	7	36.9952	0.47	0	186.656	0	0.164174
002271	194	2020	4.35671	52.3992	C30	24.05	0.467405	0.196979	0.141909	0.3333	3.13549	0.251	6.75	42.5801	0.445	0	178.431	0	0.16818
002271	194	2021	4.99721	53.8678	C30	24.6299	0.463464	0.469565	0.0827349	0.3333	3.17805	0.2259	6.75	40.5158	0.4425	0	181.488	0	0.145361
002273	195	2015	4.31749	23.9815	C39	21.8501	0.120511	0.209099	0.0688115	0.3333	2.30259	0.2274	5	53.2183	0.2375	0	131.5	0	0.053668
002273	195	2016	3.98898	23.9815	C39	21.9483	0.138659	0.422015	0.0971253	0.3333	2.3979	0.2127	4.5	50.6665	0.2975	0	129.265	0	0.044692
002273	195	2017	4.34381	23.9815	C39	22.3631	0.311571	0.277107	0.0696233	0.3333	2.48491	0.1972	4.5	48.907	0.3275	0	134.18	0	0.041492
002273	195	2018	4.23411	28.9106	C39	22.4594	0.294704	0.083887	0.0790653	0.3333	2.56495	0.1106	5.5	49.5836	0.305	0	144.827	0	0.034534
002273	195	2019	4.74493	29.7656	C39	22.5782	0.246824	0.289814	0.0902897	0.3333	2.63906	0.1071	5.75	50.0518	0.34	0	149.34	0	0.089114
002273	195	2020	5.04343	27.5123	C39	22.7399	0.208804	0.074533	0.07231	0.3333	2.70805	0.1016	5	51.8267	0.3525	0	132.964	0	0.087135
002273	195	2021	5.37528	36.8675	C39	23.0092	0.146195	0.18178	0.0720829	0.3333	2.77259	0.089	4	56.8014	0.3125	0	135.469	0	0.078766
002275	196	2011	3.04452	11.157	C27	21.5122	0.0991263	0.181319	0.154953	0.3333	2.3979	0.6111	4	27.0883	0.2675	0	54.94	0	0.04983
002275	196	2012	2.63906	17.7686	C27	21.6336	0.163879	0.128911	0.121759	0.3333	2.48491	0.6111	4.75	27.0189	0.4375	0	62.1	0	0.024829
002275	196	2013	2.56495	21.0744	C27	21.7125	0.180766	0.107575	0.116824	0.3333	2.56495	0.6111	5	27.5738	0.405	0	62.2	0	0.02633
002275	196	2014	3.29584	18.595	C27	21.747	0.166354	0.009442	0.14245	0.25	2.63906	0.6111	4.75	25.0924	0.4875	0	74.75	0	0.026696
002275	196	2015	2.70805	18.595	C27	21.7384	0.150954	-0.064466	0.144397	0.3333	2.70805	0.6111	4.25	26.324	0.4625	0	74.96	0	0.031096
002276	197	2017	4.95583	24.1324	C38	22.6753	0.433951	0.161308	-0.133519	0.3333	3.09104	0.3041	5	49.9259	0.13	0	134.18	0.032449	0.095716
002276	197	2018	4.72739	28.639	C38	22.7171	0.450775	0.179666	0.0869541	0.3333	3.13549	0.2541	4	49.8934	0.0975	0	144.827	0.0157825	0.092594
002276	197	2019	4.82028	28.639	C38	22.7511	0.436836	0.115056	0.114791	0.3333	3.17805	0.2541	3	49.1494	0.2075	0	149.34	0	0.097589
002276	197	2020	5.0876	28.639	C38	22.8446	0.457394	-0.043469	0.0843624	0.3333	3.21888	0.2501	3	51.7483	0.235	1	132.964	0	0.090445
002276	197	2021	5.0626	33.7189	C38	23.1587	0.601203	0.369638	0.0795907	0.3333	3.2581	0.2501	3.75	49.8543	0.225	1	135.469	0.001229	0.079737
002281	198	2011	4.64439	24.7259	C39	21.206	0.312234	0.210954	0.0461119	0.3636	2.07944	0.4625	4	48.2245	0.425	1	69.02	0	0.070356
002281	198	2012	5.24175	21.7282	C39	21.6459	0.410141	0.899907	0.0713083	0.3636	2.19722	0.4824	4.75	53.5809	0.265	1	79.1	0	0.064357
002281	198	2013	5.15906	21.1246	C39	21.6955	0.367677	0.013802	0.0789471	0.3636	2.30259	0.527	4.5	48.852	0.2975	1	76.16	0	0.054426
002281	198	2014	5.11199	24.0418	C39	22.0002	0.337179	0.140834	0.0350244	0.3636	2.3979	0.4681	4.25	55.8588	0.3775	1	79.21	0	0.050204
002281	198	2015	4.94876	29.8562	C39	22.162	0.370404	0.290551	0.0333001	0.3636	2.48491	0.4538	4.75	48.9559	0.3325	1	77.42	0	0.053668
002281	198	2016	5.10595	36.5154	C39	22.2954	0.395116	0.292752	0.0375623	0.3636	2.56495	0.4543	4.75	47.547	0.42	1	79.588	0	0.044692
002281	198	2017	5.01064	35.6604	C39	22.3647	0.386007	0.121662	0.054453	0.3636	2.63906	0.4544	4.25	51.5045	0.4475	1	84.6173	0	0.041492
002281	198	2018	4.99721	35.6604	C39	22.5285	0.433165	0.082578	0.0466047	0.3636	2.70805	0.442	4	50.6784	0.62	1	94.1319	0	0.034534
002281	198	2019	4.84419	36.8675	C39	22.7019	0.373282	0.08295	0.0367945	0.3636	2.77259	0.4305	4.5	48.4728	0.495	1	95.9679	0	0.089114
002281	198	2020	5.23111	48.0133	C39	22.8697	0.414209	0.132655	0.107426	0.3636	2.83321	0.4177	5.75	51.5639	0.5825	1	98.3691	0	0.087135
002281	198	2021	5.21494	48.9589	C39	22.9722	0.416637	0.072822	0.0710236	0.3636	2.89037	0.4168	6	53.037	0.535	1	100.704	0	0.078766
002286	199	2011	2.83321	9.9174	C14	20.83	0.316431	0.319391	0.154324	0.4444	2.70805	0.3416	4.75	28.6559	0.335	0	74.24	0.0003765	0.235055
002286	199	2012	3.09104	9.0909	C13	20.8301	0.265387	0.028666	0.0846113	0.4444	2.77259	0.3416	5.75	26.2557	0.31	0	78.7	0	0.156975
002286	199	2013	3.13549	15.2893	C13	21.2393	0.143774	-0.078995	0.0510913	0.4444	2.83321	0.2501	5.5	27.0933	0.3525	0	85.62	0.0244485	0.128808
002286	199	2014	2.48491	15.2893	C13	21.2914	0.179435	0.011036	0.0576611	0.4444	2.89037	0.2501	5.5	30.7019	0.4825	0	88.5	0.0372825	0.127819
002286	199	2015	2.30259	16.1157	C13	21.3722	0.227554	0.31357	0.0404932	0.4444	2.94444	0.2676	5	29.3204	0.3225	0	92.3	0.0176795	0.126554
002287	200	2011	3.4012	25.6198	C27	21.0289	0.0589364	0.507175	-0.00864599	0.3333	1.60944	0.6922	4	27.1061	0.39	0	65.25	0	0.04983
002287	200	2012	3.55535	22.7273	C27	21.0827	0.0564707	0.183787	0.11844	0.3333	1.79176	0.6922	4.75	27.0303	0.275	0	77.7	0	0.024829
002287	200	2013	3.7612	19.0083	C27	21.1515	0.056266	0.037668	0.12934	0.6	1.94591	0.6922	5	39.5546	0.345	0	85.13	0	0.02633
002287	200	2014	3.61092	32.6446	C27	21.3065	0.135167	-0.019971	0.173531	0.4286	2.07944	0.6922	5.5	42.8229	0.345	0	91.9	0	0.026696
002287	200	2015	3.46574	32.6446	C27	21.4509	0.202427	0.046966	0.124539	0.4286	2.19722	0.6916	5.5	34.0586	0.5525	0	82.93	0	0.031096
002292	201	2011	3.61092	21.2956	C24	21.193	0.1014	0.170211	0.00809711	0.4286	1.60944	0.51	4	28.6957	0.565	0	103.37	0	0.314756
002292	201	2012	3.89182	23.4886	C24	21.3781	0.179179	0.221789	0.127902	0.4286	1.79176	0.51	3.25	39.3419	0.55	0	118.7	0	0.202425
002292	201	2013	4.44265	23.4886	C24	21.8997	0.44619	0.202798	0.0457667	0.4286	1.94591	0.51	4	40.9231	0.455	0	138.16	0	0.15804
002292	201	2014	5.11799	25.7419	C24	22.1367	0.358473	0.564492	0.127194	0.4286	2.07944	0.4958	4.5	45.3371	0.475	0	139.35	0	0.191701
002292	201	2015	5.273	26.5667	C24	22.2938	0.358148	0.065646	-0.0200894	0.4286	2.19722	0.4864	4.25	53.5153	0.47	0	133.47	0	0.309357
002292	201	2016	5.43808	29.3733	C24	22.8475	0.415478	0.297971	0.0222264	0.4286	2.30259	0.4433	4	46.8375	0.4775	0	130.457	0.002853	0.260882
002292	201	2017	5.3845	27.462	C24	22.8472	0.412868	0.083851	0.0181606	0.4286	2.3979	0.4436	3.75	43.9197	0.315	0	132.476	0.0738745	0.279337
002292	201	2018	5.37528	27.7236	C24	22.6234	0.401785	-0.220366	0.0109597	0.5	2.48491	0.4272	3.5	41.519	0.1675	0	148.268	0.449819	0.338771
002292	201	2019	5.69709	27.7236	C24	22.5549	0.344321	-0.039746	0.0449837	0.4286	2.56495	0.4269	3.5	44.2789	0.1475	0	143.504	0	0.337773
002292	201	2020	5.85793	28.0052	C24	22.4277	0.409856	-0.131548	0.0226825	0.4286	2.63906	0.4139	3.25	44.6983	0.195	0	123.297	0.077992	0.631354
002292	201	2021	5.72031	30.7716	C24	22.4702	0.430091	0.116594	-0.00716975	0.4286	2.70805	0.3799	3	41.6764	0.1475	0	128.255	0.0973395	0.51528
002293	202	2011	3.82864	14.3446	C17	21.4902	0.233462	0.309883	0.142253	0.3636	1.60944	0.3918	4	26.7858	0.59	0	84.95	0	0.04471
002293	202	2012	3.61092	25.1182	C17	21.5733	0.191279	0.143768	0.105309	0.4	1.79176	0.3918	4	26.5507	0.4575	0	94.6	0	0.041329
002293	202	2013	3.61092	25.9129	C17	21.6961	0.196572	-0.073669	0.15637	0.3333	1.94591	0.3918	4.75	35.1222	0.47	0	100.03	0	0.040023
002293	202	2014	3.71357	25.1182	C17	21.8594	0.201463	0.093967	0.163095	0.3333	2.07944	0.3918	3.5	39.0796	0.4675	0	101.39	0	0.047994
002293	202	2015	4.00733	26.7478	C17	21.9717	0.237999	0.055853	0.0974229	0.3333	2.19722	0.1781	4	40.7439	0.475	0	100.21	0	0.064877
002293	202	2016	3.63759	26.7478	C17	22.1603	0.315575	0.081143	0.120084	0.3333	2.30259	0.1781	2.75	39.6245	0.4175	0	102.502	0	0.089958
002293	202	2017	3.66356	26.9389	C17	22.2467	0.312857	0.478912	0.0868168	0.3333	2.3979	0.1773	2.5	34.7938	0.3925	0	109.694	0	0.097637
002293	202	2018	3.63759	26.7478	C17	22.3342	0.226416	0.032381	0.0212322	0.3333	2.48491	0.1657	3.25	38.145	0.45	0	121.654	0	0.079548
002293	202	2019	3.89182	26.7478	C17	22.4042	0.220335	0.009846	0.141779	0.3333	2.56495	0.1654	4	40.1373	0.43	0	125.972	0	0.092163
002293	202	2020	5.11799	26.7478	C17	22.4871	0.260811	0.01038	0.145881	0.3333	2.63906	0.166	3.5	41.7428	0.44	0	116.782	0	0.105359
002293	202	2021	4.58497	49.8743	C17	22.5584	0.347566	0.172964	0.116176	0.3333	2.70805	0.1639	3	37.4746	0.455	0	119.682	0	0.083523
002294	203	2011	3.3673	17.6039	C27	21.6174	0.126993	0.136479	0.111371	0.3333	1.60944	0.7156	4.75	27.3928	0.57	0	103.37	0	0.04983
002294	203	2012	3.29584	20.2495	C27	21.8154	0.125481	0.240017	0.174862	0.3333	1.79176	0.7156	5	27.4902	0.4825	0	118.7	0	0.024829
002294	203	2013	2.77259	20.2495	C27	22.0161	0.139536	0.272627	0.183496	0.3333	1.94591	0.7156	5	28.0634	0.4575	0	138.16	0	0.02633
002294	203	2014	3.2581	16.0648	C27	22.2528	0.179365	0.238524	0.21279	0.3333	2.07944	0.7156	5	34.4009	0.4175	0	139.35	0	0.026696
002294	203	2015	2.30259	24.4744	C27	22.4072	0.128321	0.206424	0.196037	0.3333	2.19722	0.6773	5	30.3014	0.4075	0	133.47	0	0.031096
002294	203	2016	2.70805	26.3857	C27	22.6003	0.164378	0.102308	0.219587	0.3333	2.30259	0.6773	5	29.3284	0.435	0	130.457	0	0.030172
002294	203	2017	2.83321	26.3857	C27	22.6496	0.10283	0.08355	0.21236	0.3333	2.3979	0.6573	5	31.9731	0.495	0	132.476	0	0.028249
002294	203	2018	2.99573	26.9993	C27	22.7907	0.130756	0.119915	0.169601	0.3333	2.48491	0.6573	5	30.8679	0.49	0	148.268	0	0.029647
002294	203	2019	3.61092	26.9993	C27	22.7688	0.137965	-0.038997	0.194826	0.3333	2.56495	0.6573	5	33.2558	0.3725	0	143.504	0	0.035132
002294	203	2020	3.68888	30.2082	C27	22.6575	0.191781	-0.38741	0.198646	0.3333	2.63906	0.6073	4.25	34.2728	0.335	0	123.297	0.076804	0.036148
002294	203	2021	3.61092	36.777	C27	22.9472	0.129625	0.116787	0.128191	0.3333	2.70805	0.5699	4	32.3949	0.3225	0	128.255	0	0.03428
002300	204	2011	3.49651	25.2066	C38	21.6561	0.553108	0.492695	-0.0191378	0.3636	2.89037	0.2225	4.5	42.7151	0.415	0	96.21	0	0.089877
002300	204	2012	3.2581	26.0331	C38	21.6709	0.544577	0.085315	0.0992671	0.3636	2.94444	0.2225	4.5	46.045	0.265	0	108.8	0	0.082636
002300	204	2013	2.99573	25.2066	C38	21.681	0.53878	-0.112544	0.140673	0.3636	2.99573	0.2225	4.75	40.7472	0.07	0	114.02	0	0.073302
002300	204	2014	2.94444	26.4463	C38	21.745	0.543361	-0.001894	0.168314	0.3636	3.04452	0.2225	3.5	38.3242	0.08	0	112.37	0	0.079928
002300	204	2015	3.4012	26.4463	C38	21.8379	0.564371	0.074498	0.0692671	0.3636	3.09104	0.2231	4.5	45.5371	0.0925	0	108.2	0	0.076514
002302	205	2015	3.66356	19.3844	C30	23.2535	0.651992	0.008215	0.0626141	0.3333	2.70805	0.3618	3.25	35.219	0.3275	1	85.96	0	0.131016
002302	205	2016	3.91202	19.3844	C30	23.373	0.671744	0.11992	0.0652537	0.3333	2.77259	0.3618	3.5	30.0497	0.235	1	88.9066	0.000388	0.113918
002302	205	2017	3.85015	24.746	C30	23.626	0.631751	0.294053	0.0325373	0.3333	2.83321	0.3143	2.5	34.8506	0.1775	1	92.1316	0.0473845	0.125441
002302	205	2018	4.12713	29.8662	C30	23.7093	0.647067	0.263347	-0.0501304	0.3333	2.89037	0.3143	3	44.5012	0.18	1	108.727	0.05229	0.154487
002302	205	2019	4.29046	35.3083	C30	23.8339	0.588895	0.214736	0.0920001	0.375	2.94444	0.3143	2.75	41.7748	0.195	1	108.789	0.023132	0.164174
002302	205	2020	4.52179	36.264	C30	23.8944	0.578057	0.023004	0.0265639	0.375	2.99573	0.3143	3	40.7002	0.245	1	110.109	0.013332	0.16818
002302	205	2021	4.76217	39.5936	C30	24.1251	0.618304	0.149565	0.0134514	0.3333	3.04452	0.3143	3	39.0843	0.3475	1	114.539	0.0255185	0.145361
002303	206	2015	4.94876	26.5969	C22	21.8947	0.238781	0.289914	0.0647421	0.6	2.19722	0.4576	4.5	59.8504	0.29	0	133.47	0	0.111367
002303	206	2016	4.57471	26.5969	C22	22.2951	0.161779	0.100601	0.020693	0.4	2.30259	0.4244	3	59.4761	0.485	0	130.457	0	0.108268
002303	206	2017	4.27667	24.6253	C22	22.5035	0.250059	0.287546	0.0445364	0.4	2.3979	0.4309	3.25	45.5725	0.235	0	132.476	0	0.122454
002303	206	2018	4.93447	25.5809	C22	22.5749	0.280953	0.137021	0.0430032	0.4	2.48491	0.434	5	50.725	0.2775	0	148.268	0	0.124719
002303	206	2019	5.07517	26.6271	C22	22.7069	0.278301	0.044072	0.0606829	0.4286	2.56495	0.4324	4.75	47.2386	0.305	0	143.504	0	0.108952
002303	206	2020	4.96284	26.6975	C22	22.7033	0.323472	-0.007921	0.0565936	0.4286	2.63906	0.4143	4.5	49.6076	0.2025	0	123.297	0.005159	0.099662
002303	206	2021	4.77068	27.6532	C22	22.7148	0.334781	0.07129	0.0378959	0.4286	2.70805	0.4143	5.5	45.8298	0.1725	0	128.255	0.0238825	0.09242
002304	207	2011	2.83321	18.8814	C15	23.6615	0.475267	0.672236	0.294288	0.4444	2.30259	0.3405	4.75	26.769	0.4475	1	84.95	0	0.100316
002304	207	2012	2.70805	23.7803	C15	23.887	0.378192	0.355513	0.23247	0.4	2.3979	0.3405	4.25	26.4616	0.5275	1	94.6	0	0.101864
002304	207	2013	2.83321	23.7803	C15	24.0632	0.383498	-0.130098	0.112693	0.3636	2.48491	0.3405	5.5	32.9391	0.4225	1	100.03	0	0.10889
002304	207	2014	3.29584	20.8933	C15	24.0822	0.313955	-0.023391	0.0942983	0.4	2.56495	0.3416	5.25	29.2263	0.4275	1	101.39	0	0.112818
002304	207	2015	3.49651	29.1218	C15	24.2455	0.322467	0.094071	0.172366	0.3636	2.63906	0.3416	5	38.1832	0.45	1	100.21	0	0.144114
002304	207	2016	4.07754	29.1218	C15	24.3818	0.329014	0.070436	0.190832	0.3636	2.70805	0.3416	5.75	33.6446	0.4125	1	102.502	0	0.120142
002304	207	2017	3.82864	29.1218	C15	24.4905	0.318166	0.159158	0.159118	0.4	2.77259	0.3416	6	42.0559	0.54	1	109.694	0	0.142174
002304	207	2018	3.49651	29.2626	C15	24.6265	0.321591	0.212967	0.182729	0.3636	2.83321	0.3416	6	39.4613	0.61	1	121.654	0	0.145715
002304	207	2019	3.73767	33.2864	C15	24.7021	0.317341	-0.04277	0.12717	0.3636	2.89037	0.3416	6.25	35.9324	0.6175	1	125.972	0	0.145481
002304	207	2020	3.66356	47.5807	C15	24.7098	0.28583	-0.08758	0.0738642	0.3636	2.94444	0.3416	6	37.8998	0.54	1	116.782	0	0.175201
002304	207	2021	4.04305	44.8748	C15	24.9398	0.37342	0.20137	0.225936	0.4	2.99573	0.3416	6	34.1249	0.5225	1	119.682	0	0.134769
002308	208	2011	4.00733	11.157	C39	21.4772	0.125621	0.227973	0.113574	0.3333	2.30259	0.6975	3.5	56.1538	0.4575	0	103.37	0	0.070356
002308	208	2012	4.34381	12.8099	C39	21.6078	0.154923	0.312771	0.146205	0.3333	2.3979	0.6975	4	52.499	0.5125	0	118.7	0	0.064357
002308	208	2013	4.51086	14.0496	C39	21.6302	0.136131	-0.149975	0.0878415	0.3333	2.48491	0.5962	3.75	62.3154	0.505	0	138.16	0	0.054426
002308	208	2014	4.04305	14.0496	C39	21.5598	0.0999933	-0.209246	0.0367166	0.3333	2.56495	0.5464	3	50.6009	0.16	0	139.35	0.0020515	0.050204
002308	208	2015	4.94164	14.0496	C39	21.7817	0.247034	0.167099	0.104405	0.3333	2.63906	0.3964	3	54.4469	0.185	0	133.47	0	0.053668
002311	209	2011	2.70805	17.6944	C13	22.1643	0.388232	0.555755	0.12845	0.4286	1.60944	0.6608	4.25	28.794	0.565	0	103.37	0	0.168615
002311	209	2012	2.56495	19.1429	C13	22.538	0.504999	0.290232	0.0102824	0.4286	1.79176	0.6579	4	26.6865	0.545	0	118.7	0	0.156975
002311	209	2013	2.3979	20.1489	C13	22.7236	0.447617	0.160435	0.0944237	0.4286	1.94591	0.6115	3.5	33.1263	0.49	0	138.16	0	0.128808
002311	209	2014	2.83321	19.3542	C13	22.76	0.425816	0.176237	0.139764	0.4286	2.07944	0.6079	3	38.4911	0.4425	0	139.35	0	0.127819
002311	209	2015	3.49651	21.1749	C13	22.8255	0.377226	0.212276	0.17277	0.4286	2.19722	0.5923	3	37.2541	0.45	0	133.47	0	0.126554
002311	209	2016	3.3673	22.03	C13	23.0542	0.435442	0.06328	0.111019	0.4286	2.30259	0.5907	3.5	37.9656	0.4975	0	130.457	0	0.169412
002311	209	2017	3.52636	31.9384	C13	23.3005	0.480495	0.197582	0.0375535	0.4286	2.3979	0.5781	4	39.4465	0.57	0	132.476	0	0.177016
002311	209	2018	3.2581	32.7935	C13	23.5778	0.526426	0.294871	0.0596444	0.4286	2.48491	0.5759	4.5	37.2752	0.54	0	148.268	0	0.10873
002311	209	2019	3.61092	33.1355	C13	23.66	0.483302	0.129421	0.172214	0.4286	2.56495	0.5762	4.25	36.9269	0.505	0	143.504	0	0.126814
002311	209	2020	3.89182	33.1355	C13	24.0384	0.45658	0.266973	0.0176285	0.4286	2.63906	0.5391	4.75	38.616	0.475	0	123.297	0	0.120237
002311	209	2021	3.7612	41.6457	C13	24.297	0.553043	0.425614	0.0880245	0.4286	2.70805	0.5404	4.75	36.5208	0.505	0	128.255	0	0.122468
002319	210	2011	2.70805	23.9669	C26	20.4578	0.282104	0.143942	-0.0471236	0.4286	2.77259	0.32	4	29.2643	0.23	0	103.37	0.018388	0.019378
002319	210	2012	2.63906	15.7025	C26	20.4529	0.253543	-0.096854	0.179749	0.4286	2.83321	0.32	4.75	27.4502	0.19	0	118.7	0.000319	0.015097
002319	210	2013	1.79176	15.7025	C26	20.7622	0.433856	0.160379	0.00469528	0.4286	2.89037	0.13	5	28.2643	0.18	0	138.16	0.0003285	0.027872
002319	210	2014	1.38629	15.7025	C26	20.6768	0.380925	0.059103	0.0304291	0.4286	2.94444	0.13	5	27.7402	0.155	0	139.35	0.026415	0.02389
002319	210	2015	3.68888	15.7025	C26	20.9032	0.527014	-0.260783	0.0872228	0.4286	2.99573	0.13	4.25	35.6293	0.175	0	133.47	0.0274385	0.033968
002326	211	2015	3.17805	24.4744	C26	21.9579	0.443829	0.452743	0.0192775	0.3333	2.19722	0.2413	2.5	26.825	0.405	0	131.5	0	0.033968
002326	211	2016	3.09104	24.4744	C26	22.2196	0.519081	0.133931	0.0188647	0.3333	2.30259	0.2384	2.5	27.9757	0.3875	0	129.265	0	0.037165
002326	211	2017	3.49651	24.4744	C26	22.4921	0.523884	0.573386	0.00333753	0.3333	2.3979	0.2315	2.75	26.1434	0.3	0	134.18	0.0098345	0.036831
002326	211	2018	3.66356	26.7277	C26	22.6176	0.524331	0.197793	0.108249	0.3333	2.48491	0.1965	3.5	24.4875	0.1625	0	144.827	0	0.036201
002326	211	2019	3.58352	26.7277	C26	22.6499	0.510481	0.040837	0.055644	0.3333	2.56495	0.1833	3.75	25.2499	0.2375	0	149.34	0	0.038568
002326	211	2020	3.21888	24.7561	C26	22.7704	0.551521	0.005966	0.0445617	0.3333	2.63906	0.1778	2.5	29.1104	0.2	0	132.964	0.0208495	0.044079
002326	211	2021	3.13549	30.8923	C26	22.9979	0.615951	0.295172	0.0592326	0.3333	2.70805	0.1769	2.5	28.101	0.24	0	135.469	0.016834	0.039543
002327	212	2011	4.06044	11.157	C17	21.2498	0.268861	0.361771	0.125051	0.6667	2.89037	0.4047	4.75	27.0776	0.445	0	103.37	0	0.04471
002327	212	2012	3.78419	15.2893	C17	21.4529	0.271024	0.222613	0.21696	0.6667	2.94444	0.4057	5	26.8857	0.43	0	118.7	0	0.041329
002327	212	2013	4.14313	17.7686	C17	21.5914	0.243683	0.048918	0.0914256	0.5714	2.99573	0.4052	4.25	33.0509	0.3725	0	138.16	0	0.040023
002327	212	2014	4.14313	16.5289	C17	21.7491	0.224017	0.056801	0.156214	0.5714	3.04452	0.3965	4.75	33.843	0.515	0	139.35	0	0.047994
002327	212	2015	4.30407	16.5289	C17	21.7975	0.218471	0.062363	0.0993746	0.5714	3.09104	0.3708	4.25	38.4972	0.5425	0	133.47	0	0.064877
[truncated: 4,052 more rows]
